# Supplementary material for: Molecular basis for assembly and activation of the Hook3 − KIF1C complex-dependent transport machinery
Source: EMBO Rep. 2025 May 1;26(11):2945–66. doi: 10.1038/s44319-025-00458-w (PMC12152161; doi:10.1038/s44319-025-00458-w)
Supplement: Supplementary file 4 — Movie EV2 [file 44319_2025_458_MOESM4_ESM.zip]

Archive with 2 entries (2 files):
- Movie EV2.avi
- README.txt
