# Supplementary material for: Molecular basis for assembly and activation of the Hook3 − KIF1C complex-dependent transport machinery
Source: EMBO Rep. 2025 May 1;26(11):2945–66. doi: 10.1038/s44319-025-00458-w (PMC12152161; doi:10.1038/s44319-025-00458-w)
Supplement: Supplementary file 5 — Movie EV3 [file 44319_2025_458_MOESM5_ESM.zip › README.txt]

Movie EV3.
Tracking intracellular movement of the Hook3, KIF1C, and mitochondria in RPE1 cells expressing Hook3(V614E) and KIF1C(WT), related to Figure 5
