# Supplementary material for: Molecular basis for assembly and activation of the Hook3 − KIF1C complex-dependent transport machinery
Source: EMBO Rep. 2025 May 1;26(11):2945–66. doi: 10.1038/s44319-025-00458-w (PMC12152161; doi:10.1038/s44319-025-00458-w)
Supplement: Supplementary file 7 — Source data Fig. 1 [file 44319_2025_458_MOESM7_ESM.zip]

Archive with 12 entries (12 files):
- 1B/1B_Highlighting_nativegel_middle.tif
- 1B/1B_Highlighting_nativegel_right.tif
- 1B/1B_Highligting_nativegel_left.tif
- 1C/1C_Highlighting_native gel_left.tif
- 1C/1C_Highlighting_native gel_right.tif
- 1D/1D_ITC_Numerical Data.xlsx
- 1E/1E_Highlighting_size-exclusion chromatography_panel 1.tif
- 1E/1E_Highlighting_size-exclusion chromatography_panel 2.tif
- 1E/1E_Highlighting_size-exclusion chromatography_panel 3.tif
- 1E/1E_Highlighting_size-exclusion chromatography_panel 4.tif
- 1E/1E_Highlighting_size-exclusion chromatography_panel 5.tif
- 1E/1E_Highlighting_size-exclusion chromatography_panel 6.tif
