# Supplementary material for: Molecular basis for assembly and activation of the Hook3 − KIF1C complex-dependent transport machinery
Source: EMBO Rep. 2025 May 1;26(11):2945–66. doi: 10.1038/s44319-025-00458-w (PMC12152161; doi:10.1038/s44319-025-00458-w)
Supplement: Supplementary file 7 — Source data Fig. 1 [file 44319_2025_458_MOESM7_ESM.zip › 1D/1D_ITC_Numerical Data.xlsx]

## Sheet: Fig1D
Fig. 1D, left												Fig. 1D, right
His10ￚMBPￚHook3(553–624)  His10ￚMBPￚKIF1C(714–809)												His10ￚMBPￚPTPN21(19–308)  His10ￚMBPￚKIF1C(714–809)
time	cp		DH	INJV	Xt	Mt	XMt	NDH	Fit	DY		time	cp		DH	INJV	Xt	Mt	XMt	NDH	Fit	DY
[X]	[Y]		[Y]	[Y]	[Y]	[Y]	[X]	[Y]	[Y]	[Y]		[X]	[Y]		[Y]	[Y]	[Y]	[Y]	[X]	[Y]	[Y]	[Y]
2	9.86083		0.31012	5	0	0.0385	0.0693	--	-2047.75	--		2	9.51604		0.07242	5	0	0.0385	0.0693	--	-3399.04	--
4	9.86088		-6.45904	5	0.00266	0.03837	0.13883	-1677.67	-2033.56	355.892		4	9.51638		-13.8209	5	0.00266	0.03837	0.13883	-3389.84	-3330.88	-58.9563
6	9.86086		-6.97129	5	0.00531	0.03823	0.2086	-1810.72	-2017.46	206.733		6	9.51709		-13.7014	5	0.00531	0.03823	0.2086	-3358.82	-3253.09	-105.728
8	9.85994		-7.74266	5	0.00795	0.0381	0.27862	-2011.08	-1999.12	-11.9608		8	9.51753		-12.7552	5	0.00795	0.0381	0.27862	-3113.05	-3164.48	51.4295
10	9.86012		-8.18793	5	0.01058	0.03797	0.34887	-2126.73	-1978.18	-148.557		10	9.51701		-12.1471	5	0.01058	0.03797	0.34887	-2955.09	-3063.92	108.834
12	9.86046		-7.58043	5	0.0132	0.03784	0.41936	-1968.94	-1954.2	-14.7467		12	9.51574		-11.9603	5	0.0132	0.03784	0.41936	-2906.57	-2950.48	43.9067
14	9.86096		-7.5251	5	0.01581	0.03771	0.49009	-1954.57	-1926.67	-27.9001		14	9.51501		-11.3211	5	0.01581	0.03771	0.49009	-2740.55	-2823.54	82.9979
16	9.86243		-7.15797	5	0.01842	0.03758	0.56106	-1859.21	-1895.01	35.7994		16	9.51466		-11.1905	5	0.01842	0.03758	0.56106	-2706.61	-2683.08	-23.5278
18	9.86282		-7.48206	5	0.02101	0.03745	0.63227	-1943.39	-1858.56	-84.831		18	9.51484		-10.4327	5	0.02101	0.03745	0.63227	-2509.79	-2529.83	20.0415
20	9.8617		-7.40989	5	0.0236	0.03732	0.70372	-1924.65	-1816.58	-108.069		20	9.51444		-10.0294	5	0.0236	0.03732	0.70372	-2405.04	-2365.44	-39.5938
22	9.86179		-7.1535	5	0.02617	0.03719	0.77541	-1858.05	-1768.28	-89.7711		22	9.51404		-9.42627	5	0.02617	0.03719	0.77541	-2248.38	-2192.58	-55.7988
24	9.86102		-6.87962	5	0.02874	0.03706	0.84733	-1786.91	-1712.89	-74.0234		24	9.5147		-8.67463	5	0.02874	0.03706	0.84733	-2053.15	-2014.77	-38.3765
26	9.86089		-6.82736	5	0.0313	0.03693	0.9195	-1773.34	-1649.69	-123.647		26	9.51474		-7.98204	5	0.0313	0.03693	0.9195	-1873.26	-1836.1	-37.1563
28	9.86078		-6.35675	5	0.03384	0.03681	0.9919	-1651.1	-1578.17	-72.9304		28	9.51488		-7.28119	5	0.03384	0.03681	0.9919	-1691.22	-1660.76	-30.457
30	9.86036		-6.16983	5	0.03638	0.03668	1.06455	-1602.55	-1498.14	-104.413		30	9.51498		-6.47495	5	0.03638	0.03668	1.06455	-1481.8	-1492.59	10.7817
32	9.86012		-5.61408	5	0.03891	0.03655	1.13743	-1458.2	-1409.91	-48.2938		32	9.51493		-5.88067	5	0.03891	0.03655	1.13743	-1327.45	-1334.66	7.21086
34	9.85834		-4.73947	5	0.04143	0.03643	1.21056	-1231.03	-1314.43	83.4014		34	9.51386		-5.44315	5	0.04143	0.03643	1.21056	-1213.8	-1189.09	-24.711
36	9.85739		-4.288	5	0.04394	0.0363	1.28392	-1113.77	-1213.37	99.6045		36	9.51344		-4.81734	5	0.04394	0.0363	1.28392	-1051.26	-1057.02	5.7634
38	9.85704		-4.41748	5	0.04645	0.03618	1.35752	-1147.4	-1109.02	-38.3731		38	9.51342		-4.37182	5	0.04645	0.03618	1.35752	-935.536	-938.698	3.16211
40	9.85651		-3.58064	5	0.04894	0.03605	1.43136	-930.037	-1004.11	74.0759		40	9.51382		-3.94473	5	0.04894	0.03605	1.43136	-824.606	-833.725	9.11842
42	9.85576		-3.09867	5	0.05142	0.03593	1.50544	-804.849	-901.44	96.5902		42	9.51437		-3.42889	5	0.05142	0.03593	1.50544	-690.622	-741.249	50.6269
44	9.85559		-2.75176	5	0.0539	0.0358	1.57976	-714.743	-803.53	88.7872		44	9.51433		-3.13626	5	0.0539	0.0358	1.57976	-614.612	-660.169	45.5562
46	9.85622		-2.4602	5	0.05636	0.03568	1.65432	-639.012	-712.351	73.3383		46	9.51345		-2.76341	5	0.05636	0.03568	1.65432	-517.768	-589.279	71.5112
48	9.85601		-1.94978	5	0.05882	0.03555	1.72912	-506.436	-629.164	122.728		48	9.51276		-2.68325	5	0.05882	0.03555	1.72912	-496.949	-527.378	30.4289
50	9.85572		-2.02395	5	0.06127	0.03543	1.80416	-525.7	-554.544	28.8439		50	9.51265		-2.41133	5	0.06127	0.03543	1.80416	-426.32	-473.326	47.0057
52	9.85517		-1.65153	5	0.0637	0.03531	1.87943	-428.97	-488.487	59.5173		52	9.51231		-2.43112	5	0.0637	0.03531	1.87943	-431.46	-426.084	-5.37584
54	9.85507		-1.76088	5	0.06613	0.03519	1.95495	-457.372	-430.579	-26.7931		54	9.51242		-1.98705	5	0.06613	0.03519	1.95495	-316.116	-384.727	68.6106
56	9.85534		-1.75839	5	0.06855	0.03506	2.0307	-456.725	-380.151	-76.5735		56	9.51282		-1.91965	5	0.06855	0.03506	2.0307	-298.609	-348.445	49.8355
58	9.85505		-1.4341	5	0.07096	0.03494	2.1067	-372.492	-336.419	-36.0735		58	9.51267		-1.92347	5	0.07096	0.03494	2.1067	-299.602	-316.534	16.9326
60	9.85526		-1.39815	5	0.07336	0.03482	2.18293	-363.156	-298.568	-64.5876		60	9.51165		-2.00608	5	0.07336	0.03482	2.18293	-321.06	-288.392	-32.6683
62	9.8547		-1.24021	5	0.07575	0.0347	2.2594	-322.133	-265.822	-56.3108		62	9.51087		-1.93718	5	0.07575	0.0347	2.2594	-303.163	-263.5	-39.6623
64	9.85435		-1.15101	5	0.07813	0.03458	2.33612	-298.965	-237.468	-61.4967		64	9.51051		-1.37931	5	0.07813	0.03458	2.33612	-158.261	-241.418	83.1568
66	9.8542		-1.13809	5	0.08051	0.03446	2.41307	-295.609	-212.874	-82.735		66	9.5098		-1.73232	5	0.08051	0.03446	2.41307	-249.952	-221.77	-28.1827
68	9.85449		-1.23623	5	0.08287	0.03434	2.49026	-321.1	-191.489	-129.611		68	9.51084		-1.67587	5	0.08287	0.03434	2.49026	-235.291	-204.233	-31.0575
70	9.85425		-0.94509	5	0.08523	0.03422	2.56769	-245.477	-172.842	-72.6356		70	9.51126		-1.57108	5	0.08523	0.03422	2.56769	-208.072	-188.536	-19.5364
72	9.85362		-0.84901	5	0.08757	0.03411	2.64536	-220.523	-156.53	-63.9922		72	9.51148		-1.70722	5	0.08757	0.03411	2.64536	-243.435	-174.444	-68.9912
74	9.85361		-0.74015	5	0.08991	0.03399	2.72327	-192.247	-142.214	-50.0329		74	9.51048		-1.75837	5	0.08991	0.03399	2.72327	-256.721	-161.756	-94.9648
76	9.85344		-1.09172	5	0.09224	0.03387	2.80141	-283.564	-129.606	-153.958		76	9.51056		-1.95093	5	0.09224	0.03387	2.80141	-306.736	-150.301	-156.434
78	9.85308		-1.15252	5	0.09455	0.03375	2.8798	-299.355	-118.464	-180.891		78	9.51064		-1.57237	5	0.09455	0.03375	2.8798	-208.409	-139.932	-68.4769
80	9.8515		-0.60222	5	0.09686	0.03363	2.95843	-156.42	-108.583	-47.8366		80	9.51002		-2.05513	5	0.09686	0.03363	2.95843	-333.801	-130.521	-203.28
82	9.85073			--	0.09916	0.03352	--					82	9.5093			--	0.09916	0.03352	--
84	9.85018											84	9.50889
86	9.85064											86	9.50797
88	9.85013											88	9.50724
90	9.8501											90	9.50706
92	9.84976											92	9.50737
94	9.84979											94	9.50785
96	9.84921											96	9.50707
98	9.84792											98	9.50706
100	9.84765											100	9.50693
102	9.84728											102	9.50683
104	9.84656											104	9.5076
106	9.84589											106	9.50764
108	9.84678											108	9.50817
110	9.84667											110	9.50699
112	9.84587											112	9.50711
114	9.8456											114	9.50814
116	9.84698											116	9.50873
118	9.84685											118	9.508
120	9.84649											120	9.50726
122	9.84626											122	9.50789
124	9.84604											124	9.50901
126	9.84588											126	9.50874
128	9.84544											128	9.50857
130	9.84586											130	9.5084
132	9.84547											132	9.50831
134	9.84497											134	9.50858
136	9.84454											136	9.50604
138	9.84419											138	9.50544
140	9.84462											140	9.50769
142	9.84483											142	9.51124
144	9.84515											144	9.51375
146	9.8446											146	9.51529
148	9.84448											148	9.51533
150	9.84447											150	9.51477
152	9.84418											152	9.51529
154	9.84379											154	9.51588
156	9.84376											156	9.51417
158	9.8443											158	9.51389
160	9.84425											160	9.51293
162	9.84306											162	9.5117
164	9.84226											164	9.51168
166	9.84214											166	9.51148
168	9.84125											168	9.5098
170	9.84128											170	9.50882
172	9.84224											172	9.50906
174	9.84145											174	9.5092
176	9.84057											176	9.50948
178	9.83981											178	9.50917
180	9.8397											180	9.50902
182	9.84036											182	9.50867
184	9.84021											184	9.50789
186	9.83924											186	9.50862
188	9.83772											188	9.50803
190	9.83669											190	9.50716
192	9.83583											192	9.50664
194	9.83505											194	9.50666
196	9.83568											196	9.50635
198	9.83579											198	9.5069
200	9.8355											200	9.50609
202	9.83561											202	9.50529
204	9.83483											204	9.50522
206	9.83417											206	9.50502
208	9.83366											208	9.5058
210	9.83393											210	9.50602
212	9.83314											212	9.50544
214	9.83235											214	9.50557
216	9.83211											216	9.50543
218	9.83127											218	9.50559
220	9.83163											220	9.50602
222	9.83077											222	9.50612
224	9.82974											224	9.50588
226	9.82898											226	9.50561
228	9.82832											228	9.50635
230	9.82844											230	9.50595
232	9.82806											232	9.50557
234	9.82809											234	9.50506
236	9.82732											236	9.50515
238	9.8278											238	9.50579
240	9.82804											240	9.5056
242	9.82796											242	9.50568
244	9.82736											244	9.50623
246	9.82714											246	9.50558
248	9.82702											248	9.5055
250	9.82631											250	9.50624
252	9.82428											252	9.50555
254	9.82313											254	9.50536
256	9.82255											256	9.50434
258	9.82248											258	9.50501
260	9.82229											260	9.50632
262	9.82253											262	9.50582
264	9.82191											264	9.50685
266	9.82189											266	9.50639
268	9.82159											268	9.50601
270	9.82068											270	9.50578
272	9.81933											272	9.50507
274	9.81892											274	9.50507
276	9.81815											276	9.50454
278	9.81835											278	9.50499
280	9.81912											280	9.50525
282	9.81927											282	9.5043
284	9.81867											284	9.5042
286	9.81805											286	9.50439
288	9.81772											288	9.50501
290	9.81744											290	9.50597
292	9.81695											292	9.50488
294	9.81561											294	9.5044
296	9.8145											296	9.50567
298	9.81364											298	9.50622
300	9.81404											300	9.5069
302	9.81458											302	9.50695
304	9.81351											304	9.50436
306	9.81073											306	9.49677
308	9.80411											308	9.4778
310	9.79206											310	9.44503
312	9.77436											312	9.40008
314	9.75104											314	9.34893
316	9.72459											316	9.29548
318	9.69722											318	9.24169
320	9.67006											320	9.19142
322	9.64317											322	9.14406
324	9.6189											324	9.10307
326	9.59935											326	9.07483
328	9.59051											328	9.06684
330	9.59253											330	9.07967
332	9.60268											332	9.10738
334	9.61752											334	9.14267
336	9.63426											336	9.18029
338	9.65156											338	9.21725
340	9.66836											340	9.25337
342	9.68341											342	9.28597
344	9.69746											344	9.31507
346	9.70988											346	9.3411
348	9.72154											348	9.36394
350	9.73157											350	9.38317
352	9.73963											352	9.39945
354	9.74608											354	9.41295
356	9.75109											356	9.4241
358	9.75491											358	9.43321
360	9.75882											360	9.4399
362	9.76219											362	9.44565
364	9.76512											364	9.45059
366	9.76747											366	9.4554
368	9.76888											368	9.45971
370	9.76949											370	9.46298
372	9.77009											372	9.46601
374	9.77212											374	9.46762
376	9.77402											376	9.46991
378	9.77629											378	9.47195
380	9.77735											380	9.47331
382	9.7783											382	9.47452
384	9.77931											384	9.47552
386	9.77912											386	9.47612
388	9.77879											388	9.47706
390	9.77874											390	9.47833
392	9.77844											392	9.47933
394	9.77769											394	9.47989
396	9.77791											396	9.47976
398	9.77783											398	9.48029
400	9.77819											400	9.48064
402	9.77901											402	9.48088
404	9.77896											404	9.48156
406	9.77954											406	9.48206
408	9.77925											408	9.48217
410	9.77923											410	9.48215
412	9.77808											412	9.48233
414	9.77741											414	9.48226
416	9.77757											416	9.4822
418	9.77802											418	9.48269
420	9.77674											420	9.48274
422	9.77631											422	9.48272
424	9.77693											424	9.48296
426	9.77803											426	9.48354
428	9.77737											428	9.48311
430	9.77674											430	9.48308
432	9.77664											432	9.4822
434	9.77578											434	9.48102
436	9.77433											436	9.48024
438	9.77409											438	9.48056
440	9.77294											440	9.48146
442	9.77286											442	9.48158
444	9.77266											444	9.48178
446	9.77179											446	9.48171
448	9.77156											448	9.48098
450	9.7724											450	9.48133
452	9.77177											452	9.48231
454	9.77138											454	9.48184
456	9.77154											456	9.48049
458	9.77249											458	9.48214
460	9.77219											460	9.48359
462	9.77167											462	9.48347
464	9.77074											464	9.48248
466	9.7693											466	9.48085
468	9.76803											468	9.48084
470	9.76752											470	9.48134
472	9.76514											472	9.4811
474	9.76314											474	9.48122
476	9.76027											476	9.48151
478	9.75857											478	9.48117
480	9.75691											480	9.48054
482	9.7555											482	9.48063
484	9.75453											484	9.48133
486	9.75411											486	9.48202
488	9.7545											488	9.481
490	9.75433											490	9.48059
492	9.75265											492	9.48025
494	9.75114											494	9.48039
496	9.75051											496	9.47964
498	9.75064											498	9.47919
500	9.75043											500	9.47913
502	9.75127											502	9.47964
504	9.75003											504	9.48003
506	9.74905											506	9.48034
508	9.74784											508	9.48046
510	9.74631											510	9.48119
512	9.74593											512	9.48138
514	9.74549											514	9.48112
516	9.74584											516	9.48062
518	9.7453											518	9.48047
520	9.74455											520	9.4804
522	9.74484											522	9.48042
524	9.74495											524	9.48056
526	9.74426											526	9.48081
528	9.74295											528	9.48092
530	9.74149											530	9.48071
532	9.73963											532	9.48032
534	9.73804											534	9.47932
536	9.738											536	9.47928
538	9.73746											538	9.47909
540	9.73862											540	9.47933
542	9.74062											542	9.47978
544	9.74064											544	9.47744
546	9.73794											546	9.46805
548	9.72935											548	9.44425
550	9.71196											550	9.40427
552	9.68858											552	9.35466
554	9.66115											554	9.29923
556	9.63157											556	9.24223
558	9.6037											558	9.18919
560	9.57721											560	9.14041
562	9.55334											562	9.09677
564	9.53117											564	9.06081
566	9.51317											566	9.03707
568	9.50528											568	9.0325
570	9.50953											570	9.04803
572	9.51997											572	9.07828
574	9.53483											574	9.11493
576	9.55249											576	9.15428
578	9.57005											578	9.19397
580	9.58675											580	9.23057
582	9.60372											582	9.26472
584	9.61915											584	9.29531
586	9.63167											586	9.32218
588	9.64344											588	9.34537
590	9.65315											590	9.36604
592	9.66164											592	9.38226
594	9.66881											594	9.396
596	9.67465											596	9.40723
598	9.67897											598	9.41696
600	9.68361											600	9.42493
602	9.68686											602	9.43157
604	9.69072											604	9.43747
606	9.69361											606	9.44218
608	9.69623											608	9.44614
610	9.69861											610	9.44853
612	9.70001											612	9.45023
614	9.70129											614	9.45357
616	9.70171											616	9.45619
618	9.70332											618	9.45804
620	9.70467											620	9.45947
622	9.70512											622	9.45999
624	9.70539											624	9.46082
626	9.70584											626	9.46203
628	9.7058											628	9.4633
630	9.70567											630	9.46471
632	9.70606											632	9.46555
634	9.70581											634	9.46583
636	9.70509											636	9.46614
638	9.70446											638	9.46605
640	9.70478											640	9.46644
642	9.70484											642	9.46779
644	9.70503											644	9.46885
646	9.70508											646	9.46924
648	9.70502											648	9.46958
650	9.70444											650	9.47044
652	9.70357											652	9.47058
654	9.70435											654	9.47059
656	9.70432											656	9.4712
658	9.70377											658	9.4707
660	9.70464											660	9.4704
662	9.7039											662	9.47061
664	9.70352											664	9.47123
666	9.70395											666	9.47199
668	9.7042											668	9.47214
670	9.70399											670	9.4721
672	9.70382											672	9.47154
674	9.70365											674	9.471
676	9.70314											676	9.4722
678	9.70262											678	9.47211
680	9.70149											680	9.47034
682	9.70076											682	9.47084
684	9.70054											684	9.47138
686	9.70013											686	9.47127
688	9.69937											688	9.47043
690	9.69872											690	9.47093
692	9.69748											692	9.47144
694	9.69695											694	9.4714
696	9.69633											696	9.47135
698	9.6959											698	9.47136
700	9.69492											700	9.4708
702	9.69292											702	9.47139
704	9.69225											704	9.4714
706	9.69209											706	9.47058
708	9.69095											708	9.47071
710	9.69041											710	9.47153
712	9.69086											712	9.47204
714	9.68973											714	9.47155
716	9.68872											716	9.47056
718	9.68954											718	9.46962
720	9.68958											720	9.47003
722	9.68949											722	9.47049
724	9.68873											724	9.47043
726	9.688											726	9.46988
728	9.68753											728	9.46992
730	9.68686											730	9.46973
732	9.68632											732	9.47056
734	9.68511											734	9.47132
736	9.68492											736	9.47091
738	9.68453											738	9.47021
740	9.68347											740	9.4702
742	9.68196											742	9.46963
744	9.68136											744	9.46913
746	9.68182											746	9.46948
748	9.68201											748	9.46941
750	9.68259											750	9.4694
752	9.68247											752	9.46879
754	9.68173											754	9.46942
756	9.68123											756	9.47008
758	9.68096											758	9.47037
760	9.68061											760	9.47094
762	9.67969											762	9.4722
764	9.67835											764	9.47237
766	9.67604											766	9.47243
768	9.67583											768	9.47246
770	9.67597											770	9.47113
772	9.67481											772	9.47098
774	9.67496											774	9.47099
776	9.67435											776	9.46989
778	9.67473											778	9.46907
780	9.67384											780	9.46847
782	9.67341											782	9.46878
784	9.67337											784	9.4671
786	9.67049											786	9.45874
788	9.66204											788	9.43595
790	9.64443											790	9.39792
792	9.62058											792	9.34969
794	9.59259											794	9.29676
796	9.56405											796	9.24201
798	9.53616											798	9.19043
800	9.50973											800	9.14327
802	9.48543											802	9.10197
804	9.46436											804	9.06709
806	9.44906											806	9.04481
808	9.44147											808	9.04036
810	9.44412											810	9.05433
812	9.45532											812	9.08217
814	9.47138											814	9.11778
816	9.48955											816	9.15688
818	9.50797											818	9.19464
820	9.52495											820	9.23049
822	9.53997											822	9.26449
824	9.55541											824	9.29434
826	9.56886											826	9.31989
828	9.58											828	9.34297
830	9.58965											830	9.36252
832	9.59805											832	9.37942
834	9.60701											834	9.39154
836	9.61303											836	9.40243
838	9.61748											838	9.41139
840	9.62114											840	9.41912
842	9.62509											842	9.42525
844	9.62841											844	9.43103
846	9.63121											846	9.43548
848	9.63362											848	9.43865
850	9.63579											850	9.44209
852	9.63742											852	9.4441
854	9.63882											854	9.44632
856	9.64055											856	9.44823
858	9.64128											858	9.4506
860	9.64253											860	9.45288
862	9.64309											862	9.45387
864	9.64351											864	9.45533
866	9.64447											866	9.45637
868	9.64459											868	9.45692
870	9.64513											870	9.45758
872	9.64579											872	9.45823
874	9.64614											874	9.45882
876	9.64634											876	9.45934
878	9.64664											878	9.46026
880	9.64702											880	9.46039
882	9.64661											882	9.46075
884	9.64609											884	9.45982
886	9.646											886	9.46029
888	9.64562											888	9.46106
890	9.64648											890	9.4619
892	9.64661											892	9.46135
894	9.64555											894	9.4613
896	9.64511											896	9.46211
898	9.64605											898	9.4627
900	9.64585											900	9.46266
902	9.64464											902	9.46229
904	9.64309											904	9.46222
906	9.64236											906	9.4629
908	9.6425											908	9.46362
910	9.64237											910	9.46378
912	9.64216											912	9.46273
914	9.64164											914	9.46274
916	9.64176											916	9.46335
918	9.64218											918	9.4625
920	9.64256											920	9.46279
922	9.64155											922	9.46338
924	9.64121											924	9.46365
926	9.64141											926	9.46401
928	9.64194											928	9.46413
930	9.64266											930	9.46333
932	9.64147											932	9.46322
934	9.6407											934	9.46307
936	9.63979											936	9.46224
938	9.63922											938	9.46245
940	9.63904											940	9.46272
942	9.63845											942	9.4634
944	9.63887											944	9.46335
946	9.63764											946	9.46383
948	9.63627											948	9.46321
950	9.63689											950	9.4627
952	9.63714											952	9.46219
954	9.63625											954	9.46275
956	9.63501											956	9.46321
958	9.63472											958	9.46238
960	9.6354											960	9.46298
962	9.63444											962	9.46276
964	9.63364											964	9.46313
966	9.63359											966	9.46429
968	9.63373											968	9.46388
970	9.63348											970	9.46377
972	9.63295											972	9.4637
974	9.63287											974	9.46431
976	9.63204											976	9.4632
978	9.63114											978	9.46241
980	9.63077											980	9.46297
982	9.63022											982	9.46171
984	9.63011											984	9.46084
986	9.6302											986	9.46216
988	9.62993											988	9.46262
990	9.63003											990	9.46265
992	9.62874											992	9.46257
994	9.62846											994	9.46242
996	9.62871											996	9.46305
998	9.62925											998	9.46304
1000	9.62902											1000	9.4626
1002	9.62885											1002	9.46211
1004	9.62938											1004	9.46256
1006	9.62946											1006	9.46212
1008	9.62864											1008	9.46198
1010	9.6281											1010	9.46259
1012	9.62778											1012	9.46317
1014	9.62702											1014	9.46293
1016	9.62618											1016	9.46292
1018	9.62554											1018	9.46251
1020	9.62467											1020	9.46188
1022	9.62402											1022	9.4615
1024	9.62287											1024	9.45994
1026	9.62161											1026	9.45427
1028	9.61499											1028	9.43575
1030	9.59628											1030	9.40163
1032	9.5712											1032	9.35506
1034	9.54291											1034	9.30375
1036	9.5138											1036	9.25254
1038	9.48567											1038	9.20334
1040	9.46											1040	9.15799
1042	9.43577											1042	9.11701
1044	9.41361											1044	9.08283
1046	9.39643											1046	9.05899
1048	9.38809											1048	9.05276
1050	9.39143											1050	9.06383
1052	9.40234											1052	9.08945
1054	9.41864											1054	9.12254
1056	9.43722											1056	9.15996
1058	9.45608											1058	9.19603
1060	9.47402											1060	9.23028
1062	9.49025											1062	9.26249
1064	9.50454											1064	9.29041
1066	9.51713											1066	9.31467
1068	9.52832											1068	9.33692
1070	9.53936											1070	9.35657
1072	9.54788											1072	9.37278
1074	9.55564											1074	9.38591
1076	9.56249											1076	9.39688
1078	9.56815											1078	9.40602
1080	9.57393											1080	9.41385
1082	9.57799											1082	9.42002
1084	9.58162											1084	9.42466
1086	9.58423											1086	9.42881
1088	9.58671											1088	9.43379
1090	9.58821											1090	9.43758
1092	9.58988											1092	9.43989
1094	9.59149											1094	9.44173
1096	9.59351											1096	9.44422
1098	9.59445											1098	9.44629
1100	9.59469											1100	9.44856
1102	9.59531											1102	9.44948
1104	9.59591											1104	9.45035
1106	9.59601											1106	9.45106
1108	9.59754											1108	9.4523
1110	9.59745											1110	9.45305
1112	9.59788											1112	9.453
1114	9.59759											1114	9.45293
1116	9.59842											1116	9.45353
1118	9.599											1118	9.45537
1120	9.59883											1120	9.45686
1122	9.59862											1122	9.45586
1124	9.59919											1124	9.4552
1126	9.59919											1126	9.45557
1128	9.59969											1128	9.45599
1130	9.59946											1130	9.45626
1132	9.59944											1132	9.45655
1134	9.60003											1134	9.4568
1136	9.60051											1136	9.45641
1138	9.6008											1138	9.45757
1140	9.60027											1140	9.4578
1142	9.60011											1142	9.45769
1144	9.60013											1144	9.45763
1146	9.60036											1146	9.45728
1148	9.60035											1148	9.45767
1150	9.60084											1150	9.45742
1152	9.60043											1152	9.45804
1154	9.59936											1154	9.45868
1156	9.59895											1156	9.45849
1158	9.59938											1158	9.45855
1160	9.59934											1160	9.45964
1162	9.59911											1162	9.45962
1164	9.59909											1164	9.45887
1166	9.59909											1166	9.45998
1168	9.59867											1168	9.45949
1170	9.59756											1170	9.45823
1172	9.59696											1172	9.45902
1174	9.596											1174	9.45904
1176	9.59586											1176	9.45858
1178	9.5958											1178	9.45813
1180	9.59632											1180	9.45755
1182	9.59671											1182	9.45789
1184	9.5962											1184	9.45782
1186	9.59631											1186	9.45824
1188	9.59632											1188	9.45801
1190	9.59578											1190	9.4575
1192	9.596											1192	9.45757
1194	9.59597											1194	9.45744
1196	9.59575											1196	9.45726
1198	9.59554											1198	9.45807
1200	9.59494											1200	9.45726
1202	9.59476											1202	9.45711
1204	9.59527											1204	9.45657
1206	9.59488											1206	9.45761
1208	9.59351											1208	9.45857
1210	9.59316											1210	9.45918
1212	9.59316											1212	9.45912
1214	9.59328											1214	9.46006
1216	9.59337											1216	9.46009
1218	9.59366											1218	9.45956
1220	9.59222											1220	9.45938
1222	9.59187											1222	9.45858
1224	9.59109											1224	9.45886
1226	9.59147											1226	9.45839
1228	9.59222											1228	9.4582
1230	9.59205											1230	9.45733
1232	9.59253											1232	9.45681
1234	9.59224											1234	9.45776
1236	9.59143											1236	9.45774
1238	9.59135											1238	9.45756
1240	9.59066											1240	9.45787
1242	9.59078											1242	9.45802
1244	9.59055											1244	9.45798
1246	9.58972											1246	9.4581
1248	9.59008											1248	9.45748
1250	9.59089											1250	9.45757
1252	9.59058											1252	9.45827
1254	9.58927											1254	9.45815
1256	9.58905											1256	9.45788
1258	9.58838											1258	9.45791
1260	9.58743											1260	9.45725
1262	9.58719											1262	9.45709
1264	9.58654											1264	9.45601
1266	9.58367											1266	9.4498
1268	9.57543											1268	9.43121
1270	9.55915											1270	9.39944
1272	9.53557											1272	9.3562
1274	9.50943											1274	9.30753
1276	9.48135											1276	9.2579
1278	9.45408											1278	9.2097
1280	9.42836											1280	9.16454
1282	9.40418											1282	9.12426
1284	9.38263											1284	9.09037
1286	9.36541											1286	9.06691
1288	9.35676											1288	9.05894
1290	9.35844											1290	9.06819
1292	9.36882											1292	9.09121
1294	9.38421											1294	9.12332
1296	9.40307											1296	9.15854
1298	9.42184											1298	9.19355
1300	9.43981											1300	9.22697
1302	9.45677											1302	9.25905
1304	9.47145											1304	9.28824
1306	9.48459											1306	9.31341
1308	9.49665											1308	9.33507
1310	9.50729											1310	9.35323
1312	9.517											1312	9.36791
1314	9.52456											1314	9.38113
1316	9.53059											1316	9.39123
1318	9.53556											1318	9.40076
1320	9.54004											1320	9.40905
1322	9.54384											1322	9.41514
1324	9.54721											1324	9.42033
1326	9.55028											1326	9.42517
1328	9.55291											1328	9.42971
1330	9.55607											1330	9.43313
1332	9.55776											1332	9.43513
1334	9.55973											1334	9.43723
1336	9.56098											1336	9.43872
1338	9.56238											1338	9.44064
1340	9.56338											1340	9.4427
1342	9.5637											1342	9.44405
1344	9.56385											1344	9.44504
1346	9.5645											1346	9.44552
1348	9.56432											1348	9.44639
1350	9.56518											1350	9.44706
1352	9.56601											1352	9.44776
1354	9.56731											1354	9.44871
1356	9.56692											1356	9.44926
1358	9.56774											1358	9.44983
1360	9.56769											1360	9.4506
1362	9.56655											1362	9.4506
1364	9.56682											1364	9.45036
1366	9.56744											1366	9.45152
1368	9.56796											1368	9.45201
1370	9.56813											1370	9.45216
1372	9.56831											1372	9.45283
1374	9.56827											1374	9.45382
1376	9.56773											1376	9.45442
1378	9.56743											1378	9.45269
1380	9.56892											1380	9.45326
1382	9.56968											1382	9.45406
1384	9.5686											1384	9.45354
1386	9.56863											1386	9.45404
1388	9.56814											1388	9.45435
1390	9.56856											1390	9.45459
1392	9.56861											1392	9.45494
1394	9.56885											1394	9.45376
1396	9.5687											1396	9.453
1398	9.56822											1398	9.4539
1400	9.56839											1400	9.45456
1402	9.5687											1402	9.45428
1404	9.56866											1404	9.45478
1406	9.56894											1406	9.45536
1408	9.56846											1408	9.45584
1410	9.56765											1410	9.45492
1412	9.56757											1412	9.45444
1414	9.56731											1414	9.45513
1416	9.56703											1416	9.45455
1418	9.56659											1418	9.45469
1420	9.56701											1420	9.45491
1422	9.56599											1422	9.45576
1424	9.56552											1424	9.4565
1426	9.56611											1426	9.45673
1428	9.5661											1428	9.45646
1430	9.56612											1430	9.45714
1432	9.56569											1432	9.45755
1434	9.56517											1434	9.45664
1436	9.56535											1436	9.45488
1438	9.56533											1438	9.45472
1440	9.56507											1440	9.45462
1442	9.56531											1442	9.45462
1444	9.56584											1444	9.45428
1446	9.56559											1446	9.45367
1448	9.56541											1448	9.45334
1450	9.56568											1450	9.45357
1452	9.56475											1452	9.45431
1454	9.56391											1454	9.45424
1456	9.56385											1456	9.45445
1458	9.56413											1458	9.45421
1460	9.56375											1460	9.45432
1462	9.56357											1462	9.4538
1464	9.56248											1464	9.45372
1466	9.56196											1466	9.45355
1468	9.56131											1468	9.45386
1470	9.56057											1470	9.45396
1472	9.56116											1472	9.45322
1474	9.56108											1474	9.45344
1476	9.56093											1476	9.45384
1478	9.56118											1478	9.45369
1480	9.5612											1480	9.45344
1482	9.56075											1482	9.45448
1484	9.56042											1484	9.45488
1486	9.56079											1486	9.45537
1488	9.56094											1488	9.45477
1490	9.56023											1490	9.45394
1492	9.56068											1492	9.45388
1494	9.56067											1494	9.45369
1496	9.56008											1496	9.45359
1498	9.5594											1498	9.45392
1500	9.55978											1500	9.45511
1502	9.55904											1502	9.45554
1504	9.55837											1504	9.45438
1506	9.55558											1506	9.44801
1508	9.54783											1508	9.42993
1510	9.53207											1510	9.39863
1512	9.50948											1512	9.35661
1514	9.48355											1514	9.30975
1516	9.45546											1516	9.2613
1518	9.42717											1518	9.21503
1520	9.40064											1520	9.1731
1522	9.37675											1522	9.13463
1524	9.35605											1524	9.10213
1526	9.33821											1526	9.07906
1528	9.32855											1528	9.07153
1530	9.32976											1530	9.08073
1532	9.34021											1532	9.10302
1534	9.35541											1534	9.13269
1536	9.37309											1536	9.16533
1538	9.39129											1538	9.19915
1540	9.40947											1540	9.23193
1542	9.42615											1542	9.26227
1544	9.44122											1544	9.29065
1546	9.4545											1546	9.31412
1548	9.46673											1548	9.33437
1550	9.47741											1550	9.35105
1552	9.48545											1552	9.36603
1554	9.49378											1554	9.37874
1556	9.5016											1556	9.38978
1558	9.50748											1558	9.39896
1560	9.51228											1560	9.40669
1562	9.51595											1562	9.41351
1564	9.51915											1564	9.41807
1566	9.52183											1566	9.42266
1568	9.52455											1568	9.42626
1570	9.52762											1570	9.42853
1572	9.52998											1572	9.43089
1574	9.53228											1574	9.43299
1576	9.53349											1576	9.43478
1578	9.5345											1578	9.43621
1580	9.5353											1580	9.43852
1582	9.53436											1582	9.43919
1584	9.53498											1584	9.43975
1586	9.53639											1586	9.44135
1588	9.53766											1588	9.44261
1590	9.53857											1590	9.44394
1592	9.53938											1592	9.44431
1594	9.54021											1594	9.4437
1596	9.54089											1596	9.44446
1598	9.54145											1598	9.44548
1600	9.54256											1600	9.44684
1602	9.54279											1602	9.44734
1604	9.54324											1604	9.4477
1606	9.54266											1606	9.4486
1608	9.54226											1608	9.44904
1610	9.54216											1610	9.44839
1612	9.54284											1612	9.44857
1614	9.54392											1614	9.4482
1616	9.54338											1616	9.44794
1618	9.54281											1618	9.44911
1620	9.54249											1620	9.44929
1622	9.54228											1622	9.44915
1624	9.54228											1624	9.44988
1626	9.54227											1626	9.45007
1628	9.54175											1628	9.45036
1630	9.54167											1630	9.45056
1632	9.54157											1632	9.45118
1634	9.54135											1634	9.45101
1636	9.5417											1636	9.45082
1638	9.54148											1638	9.45083
1640	9.54142											1640	9.45079
1642	9.54174											1642	9.45002
1644	9.54155											1644	9.4505
1646	9.54142											1646	9.45031
1648	9.54137											1648	9.45089
1650	9.54206											1650	9.45109
1652	9.54184											1652	9.45059
1654	9.54129											1654	9.4517
1656	9.54107											1656	9.45208
1658	9.54108											1658	9.45108
1660	9.541											1660	9.4506
1662	9.54128											1662	9.44959
1664	9.54077											1664	9.44998
1666	9.54065											1666	9.45137
1668	9.5404											1668	9.45134
1670	9.54062											1670	9.45172
1672	9.54149											1672	9.45124
1674	9.54031											1674	9.45134
1676	9.54078											1676	9.45111
1678	9.54025											1678	9.45052
1680	9.53985											1680	9.45154
1682	9.53969											1682	9.45229
1684	9.53931											1684	9.45191
1686	9.53796											1686	9.45149
1688	9.53794											1688	9.45154
1690	9.53823											1690	9.45163
1692	9.53882											1692	9.45172
1694	9.53872											1694	9.45136
1696	9.53793											1696	9.4502
1698	9.53727											1698	9.45023
1700	9.53652											1700	9.45148
1702	9.53659											1702	9.45159
1704	9.53598											1704	9.4511
1706	9.53607											1706	9.45101
1708	9.53545											1708	9.45088
1710	9.53519											1710	9.45079
1712	9.53527											1712	9.45138
1714	9.5356											1714	9.4514
1716	9.5355											1716	9.45064
1718	9.53529											1718	9.45117
1720	9.53575											1720	9.45141
1722	9.53615											1722	9.45046
1724	9.5354											1724	9.44979
1726	9.53408											1726	9.4501
1728	9.53235											1728	9.45098
1730	9.531											1730	9.45035
1732	9.52999											1732	9.45088
1734	9.53001											1734	9.4516
1736	9.53037											1736	9.45196
1738	9.53125											1738	9.45213
1740	9.53065											1740	9.45209
1742	9.53											1742	9.45192
1744	9.53048											1744	9.45075
1746	9.5287											1746	9.44618
1748	9.521											1748	9.4301
1750	9.50555											1750	9.40121
1752	9.48325											1752	9.3616
1754	9.45775											1754	9.3169
1756	9.42989											1756	9.27107
1758	9.40177											1758	9.2257
1760	9.37647											1760	9.18523
1762	9.35248											1762	9.14962
1764	9.33115											1764	9.11748
1766	9.31312											1766	9.09329
1768	9.30324											1768	9.0845
1770	9.30484											1770	9.09221
1772	9.31471											1772	9.11329
1774	9.32972											1774	9.14077
1776	9.34782											1776	9.17331
1778	9.3671											1778	9.20539
1780	9.38442											1780	9.23673
1782	9.40084											1782	9.26516
1784	9.41695											1784	9.29089
1786	9.43146											1786	9.31366
1788	9.44286											1788	9.33306
1790	9.45271											1790	9.35053
1792	9.46169											1792	9.36588
1794	9.46988											1794	9.37731
1796	9.4761											1796	9.38741
1798	9.48174											1798	9.39736
1800	9.48705											1800	9.40527
1802	9.49195											1802	9.41094
1804	9.49673											1804	9.41509
1806	9.49977											1806	9.41847
1808	9.50172											1808	9.42282
1810	9.50347											1810	9.42541
1812	9.50461											1812	9.42901
1814	9.50652											1814	9.43108
1816	9.50906											1816	9.4329
1818	9.51053											1818	9.43583
1820	9.51135											1820	9.43662
1822	9.51177											1822	9.4383
1824	9.51335											1824	9.44009
1826	9.5138											1826	9.44087
1828	9.51438											1828	9.44096
1830	9.51458											1830	9.44109
1832	9.51496											1832	9.44127
1834	9.51549											1834	9.44169
1836	9.51628											1836	9.44258
1838	9.51692											1838	9.44358
1840	9.51791											1840	9.44385
1842	9.51798											1842	9.44435
1844	9.51718											1844	9.44442
1846	9.51722											1846	9.44496
1848	9.51748											1848	9.4447
1850	9.51847											1850	9.44536
1852	9.51975											1852	9.44596
1854	9.52026											1854	9.44686
1856	9.52035											1856	9.44717
1858	9.5212											1858	9.44749
1860	9.5204											1860	9.44724
1862	9.5198											1862	9.44744
1864	9.52											1864	9.44761
1866	9.52013											1866	9.44716
1868	9.52108											1868	9.4476
1870	9.5208											1870	9.44825
1872	9.52157											1872	9.44914
1874	9.52134											1874	9.44985
1876	9.52084											1876	9.4503
1878	9.52055											1878	9.45015
1880	9.52038											1880	9.44952
1882	9.52077											1882	9.44966
1884	9.52114											1884	9.44847
1886	9.52135											1886	9.44773
1888	9.52124											1888	9.44782
1890	9.52142											1890	9.44731
1892	9.52017											1892	9.44664
1894	9.51866											1894	9.44753
1896	9.51924											1896	9.44753
1898	9.51896											1898	9.44764
1900	9.51918											1900	9.4483
1902	9.51878											1902	9.44776
1904	9.51989											1904	9.44795
1906	9.51996											1906	9.44787
1908	9.52002											1908	9.44784
1910	9.51994											1910	9.44837
1912	9.51916											1912	9.44861
1914	9.51868											1914	9.44797
1916	9.51977											1916	9.44732
1918	9.52026											1918	9.44808
1920	9.51981											1920	9.44843
1922	9.51979											1922	9.44848
1924	9.51977											1924	9.44734
1926	9.51938											1926	9.44804
1928	9.51897											1928	9.44805
1930	9.51843											1930	9.44849
1932	9.5187											1932	9.44929
1934	9.51823											1934	9.45017
1936	9.5183											1936	9.44907
1938	9.51852											1938	9.4484
1940	9.51894											1940	9.44908
1942	9.51866											1942	9.44921
1944	9.51736											1944	9.44898
1946	9.51724											1946	9.44834
1948	9.51834											1948	9.44885
1950	9.51903											1950	9.44817
1952	9.51933											1952	9.44843
1954	9.51829											1954	9.4488
1956	9.51789											1956	9.44958
1958	9.51834											1958	9.44954
1960	9.51803											1960	9.44889
1962	9.51691											1962	9.44886
1964	9.5166											1964	9.44903
1966	9.5176											1966	9.44905
1968	9.51664											1968	9.44829
1970	9.51523											1970	9.4484
1972	9.51491											1972	9.44875
1974	9.51557											1974	9.4493
1976	9.51662											1976	9.44899
1978	9.51677											1978	9.44802
1980	9.51619											1980	9.44849
1982	9.5164											1982	9.44874
1984	9.51621											1984	9.44772
1986	9.51305											1986	9.44258
1988	9.50583											1988	9.42786
1990	9.49124											1990	9.4008
1992	9.46981											1992	9.36352
1994	9.44421											1994	9.32106
1996	9.41673											1996	9.27806
1998	9.38943											1998	9.23611
2000	9.36308											2000	9.19753
2002	9.33906											2002	9.16228
2004	9.3189											2004	9.13114
2006	9.30235											2006	9.10829
2008	9.29207											2008	9.09915
2010	9.29237											2010	9.10659
2012	9.30099											2012	9.12652
2014	9.3164											2014	9.15394
2016	9.33425											2016	9.18342
2018	9.35178											2018	9.21355
2020	9.36974											2020	9.24278
2022	9.3858											2022	9.26969
2024	9.40162											2024	9.2938
2026	9.41543											2026	9.31495
2028	9.42766											2028	9.33474
2030	9.438											2030	9.35103
2032	9.44663											2032	9.36532
2034	9.45363											2034	9.37702
2036	9.46028											2036	9.38698
2038	9.46577											2038	9.39569
2040	9.47124											2040	9.40362
2042	9.47653											2042	9.40911
2044	9.48062											2044	9.41468
2046	9.4835											2046	9.41775
2048	9.48694											2048	9.42076
2050	9.48908											2050	9.42428
2052	9.49053											2052	9.42645
2054	9.49204											2054	9.42917
2056	9.4932											2056	9.43111
2058	9.49397											2058	9.4322
2060	9.49628											2060	9.43331
2062	9.49812											2062	9.43439
2064	9.49788											2064	9.43542
2066	9.49807											2066	9.4367
2068	9.49815											2068	9.43649
2070	9.49855											2070	9.43708
2072	9.50001											2072	9.43836
2074	9.5014											2074	9.43832
2076	9.50146											2076	9.43819
2078	9.50256											2078	9.43887
2080	9.50435											2080	9.44049
2082	9.50513											2082	9.44141
2084	9.50522											2084	9.44113
2086	9.5057											2086	9.44166
2088	9.5053											2088	9.44237
2090	9.50572											2090	9.44293
2092	9.50607											2092	9.44389
2094	9.50577											2094	9.44458
2096	9.50473											2096	9.44466
2098	9.50469											2098	9.44438
2100	9.5048											2100	9.44531
2102	9.50504											2102	9.44524
2104	9.50558											2104	9.44585
2106	9.50627											2106	9.44535
2108	9.50726											2108	9.44532
2110	9.5071											2110	9.44484
2112	9.50727											2112	9.44544
2114	9.50736											2114	9.44517
2116	9.50641											2116	9.44533
2118	9.50545											2118	9.44502
2120	9.50617											2120	9.44578
2122	9.50733											2122	9.44681
2124	9.50779											2124	9.44643
2126	9.5072											2126	9.44471
2128	9.50673											2128	9.4444
2130	9.50648											2130	9.44496
2132	9.50605											2132	9.44463
2134	9.50599											2134	9.44474
2136	9.50715											2136	9.445
2138	9.50779											2138	9.4469
2140	9.50815											2140	9.44712
2142	9.50957											2142	9.44605
2144	9.5106											2144	9.44604
2146	9.5112											2146	9.44561
2148	9.51222											2148	9.44577
2150	9.51258											2150	9.44663
2152	9.51294											2152	9.44717
2154	9.51218											2154	9.44678
2156	9.51028											2156	9.44642
2158	9.51025											2158	9.44621
2160	9.50971											2160	9.44567
2162	9.50883											2162	9.44521
2164	9.50806											2164	9.44524
2166	9.50768											2166	9.44614
2168	9.50841											2168	9.44636
2170	9.50804											2170	9.44638
2172	9.50774											2172	9.44545
2174	9.50804											2174	9.44575
2176	9.50747											2176	9.44627
2178	9.50678											2178	9.44577
2180	9.50706											2180	9.44567
2182	9.50751											2182	9.44671
2184	9.50687											2184	9.44673
2186	9.50768											2186	9.44703
2188	9.50778											2188	9.44578
2190	9.50671											2190	9.44582
2192	9.50688											2192	9.44519
2194	9.50728											2194	9.44504
2196	9.5066											2196	9.44397
2198	9.50704											2198	9.44478
2200	9.50627											2200	9.44495
2202	9.50597											2202	9.44628
2204	9.506											2204	9.44646
2206	9.50628											2206	9.44643
2208	9.50674											2208	9.44645
2210	9.50677											2210	9.44598
2212	9.5071											2212	9.44653
2214	9.50718											2214	9.44791
2216	9.50692											2216	9.44808
2218	9.50593											2218	9.44679
2220	9.50488											2220	9.44692
2222	9.50523											2222	9.44661
2224	9.50524											2224	9.44528
2226	9.5048											2226	9.44069
2228	9.49958											2228	9.4277
2230	9.4852											2230	9.40337
2232	9.46378											2232	9.36913
2234	9.43848											2234	9.32855
2236	9.41135											2236	9.28672
2238	9.38391											2238	9.24638
2240	9.35858											2240	9.21027
2242	9.33554											2242	9.17765
2244	9.3147											2244	9.14917
2246	9.29645											2246	9.12795
2248	9.28567											2248	9.11929
2250	9.28611											2250	9.12458
2252	9.2949											2252	9.14146
2254	9.30886											2254	9.16612
2256	9.32591											2256	9.19428
2258	9.34436											2258	9.22325
2260	9.3613											2260	9.25164
2262	9.37772											2262	9.27725
2264	9.39378											2264	9.29916
2266	9.40721											2266	9.3192
2268	9.41841											2268	9.3371
2270	9.42825											2270	9.35266
2272	9.43711											2272	9.36604
2274	9.44515											2274	9.37829
2276	9.45267											2276	9.38767
2278	9.45867											2278	9.3952
2280	9.46374											2280	9.40136
2282	9.46755											2282	9.40715
2284	9.46959											2284	9.41139
2286	9.47183											2286	9.41486
2288	9.47552											2288	9.4195
2290	9.47827											2290	9.42271
2292	9.48057											2292	9.42562
2294	9.48155											2294	9.4273
2296	9.48201											2296	9.42902
2298	9.48303											2298	9.42938
2300	9.48529											2300	9.43019
2302	9.48755											2302	9.43173
2304	9.48953											2304	9.43361
2306	9.49102											2306	9.43574
2308	9.49116											2308	9.43526
2310	9.49156											2310	9.43578
2312	9.49293											2312	9.43712
2314	9.49265											2314	9.43841
2316	9.4926											2316	9.4394
2318	9.49241											2318	9.43857
2320	9.49246											2320	9.43911
2322	9.49381											2322	9.43931
2324	9.49431											2324	9.43957
2326	9.49481											2326	9.44067
2328	9.49515											2328	9.44092
2330	9.49526											2330	9.44093
2332	9.49562											2332	9.44052
2334	9.49617											2334	9.44183
2336	9.49739											2336	9.44281
2338	9.49791											2338	9.44248
2340	9.49711											2340	9.44175
2342	9.49714											2342	9.44225
2344	9.49758											2344	9.44402
2346	9.49761											2346	9.44367
2348	9.49825											2348	9.44278
2350	9.49827											2350	9.44198
2352	9.4986											2352	9.44241
2354	9.49812											2354	9.44371
2356	9.4978											2356	9.44423
2358	9.49789											2358	9.44471
2360	9.49767											2360	9.44365
2362	9.49746											2362	9.44256
2364	9.497											2364	9.44281
2366	9.49675											2366	9.44292
2368	9.4963											2368	9.44391
2370	9.49632											2370	9.4446
2372	9.49717											2372	9.4452
2374	9.49855											2374	9.44456
2376	9.50019											2376	9.4444
2378	9.50126											2378	9.44475
2380	9.50182											2380	9.44493
2382	9.50203											2382	9.44567
2384	9.50217											2384	9.44456
2386	9.50243											2386	9.44465
2388	9.5032											2388	9.44354
2390	9.50299											2390	9.44443
2392	9.50184											2392	9.4452
2394	9.50155											2394	9.44555
2396	9.50132											2396	9.44412
2398	9.50102											2398	9.44412
2400	9.50145											2400	9.44327
2402	9.50162											2402	9.44304
2404	9.50088											2404	9.44271
2406	9.50106											2406	9.44312
2408	9.50052											2408	9.44417
2410	9.50085											2410	9.44363
2412	9.50038											2412	9.44392
2414	9.49932											2414	9.44425
2416	9.49841											2416	9.44412
2418	9.4984											2418	9.44415
2420	9.49745											2420	9.44342
2422	9.49763											2422	9.44214
2424	9.4972											2424	9.44146
2426	9.49705											2426	9.44147
2428	9.49716											2428	9.44183
2430	9.49681											2430	9.4427
2432	9.49686											2432	9.44352
2434	9.49765											2434	9.44407
2436	9.49711											2436	9.44433
2438	9.49718											2438	9.44415
2440	9.49694											2440	9.44453
2442	9.49771											2442	9.44453
2444	9.4981											2444	9.44403
2446	9.49858											2446	9.44418
2448	9.49824											2448	9.44513
2450	9.49756											2450	9.44502
2452	9.49709											2452	9.44528
2454	9.4967											2454	9.4449
2456	9.4959											2456	9.44516
2458	9.49582											2458	9.44581
2460	9.49515											2460	9.4461
2462	9.49489											2462	9.4452
2464	9.49566											2464	9.44397
2466	9.4947											2466	9.43979
2468	9.48855											2468	9.42817
2470	9.47493											2470	9.40576
2472	9.45378											2472	9.37336
2474	9.42947											2474	9.33668
2476	9.40237											2476	9.29879
2478	9.37602											2478	9.26065
2480	9.35082											2480	9.2257
2482	9.32848											2482	9.1958
2484	9.30816											2484	9.16984
2486	9.29179											2486	9.15012
2488	9.28093											2488	9.14074
2490	9.281											2490	9.14419
2492	9.29006											2492	9.15909
2494	9.30341											2494	9.18142
2496	9.3196											2496	9.20642
2498	9.33675											2498	9.23249
2500	9.35353											2500	9.25866
2502	9.36903											2502	9.28257
2504	9.38352											2504	9.30513
2506	9.39689											2506	9.32457
2508	9.40777											2508	9.34193
2510	9.41696											2510	9.3561
2512	9.42666											2512	9.36809
2514	9.43498											2514	9.3786
2516	9.44147											2516	9.38738
2518	9.4477											2518	9.39463
2520	9.45216											2520	9.4012
2522	9.45558											2522	9.40633
2524	9.45923											2524	9.41024
2526	9.46242											2526	9.41468
2528	9.46541											2528	9.41766
2530	9.46752											2530	9.42034
2532	9.46962											2532	9.42231
2534	9.47244											2534	9.42495
2536	9.47457											2536	9.42631
2538	9.4758											2538	9.42834
2540	9.47696											2540	9.42949
2542	9.47787											2542	9.43031
2544	9.47893											2544	9.43156
2546	9.48073											2546	9.43306
2548	9.48101											2548	9.43382
2550	9.48174											2550	9.43505
2552	9.48227											2552	9.43639
2554	9.48221											2554	9.43584
2556	9.48284											2556	9.43608
2558	9.48361											2558	9.43592
2560	9.48298											2560	9.43684
2562	9.48318											2562	9.4382
2564	9.48317											2564	9.43851
2566	9.48315											2566	9.43952
2568	9.48341											2568	9.43928
2570	9.48456											2570	9.43871
2572	9.48469											2572	9.43819
2574	9.48391											2574	9.43831
2576	9.48358											2576	9.43887
2578	9.48474											2578	9.43969
2580	9.4855											2580	9.44094
2582	9.48523											2582	9.43998
2584	9.4858											2584	9.43996
2586	9.48714											2586	9.44109
2588	9.48799											2588	9.44164
2590	9.48841											2590	9.44288
2592	9.48841											2592	9.44227
2594	9.48831											2594	9.44263
2596	9.48786											2596	9.44239
2598	9.48725											2598	9.44206
2600	9.48661											2600	9.44171
2602	9.48668											2602	9.44214
2604	9.48696											2604	9.44219
2606	9.48691											2606	9.44254
2608	9.48669											2608	9.44234
2610	9.48653											2610	9.44159
2612	9.48687											2612	9.44208
2614	9.48668											2614	9.44229
2616	9.4874											2616	9.4426
2618	9.48733											2618	9.4433
2620	9.48724											2620	9.44321
2622	9.48725											2622	9.44183
2624	9.48691											2624	9.44152
2626	9.48723											2626	9.44234
2628	9.48642											2628	9.44161
2630	9.48639											2630	9.44119
2632	9.48595											2632	9.44167
2634	9.48589											2634	9.4407
2636	9.48647											2636	9.44059
2638	9.48725											2638	9.44126
2640	9.48787											2640	9.44096
2642	9.48701											2642	9.44084
2644	9.48636											2644	9.4411
2646	9.48613											2646	9.44081
2648	9.4862											2648	9.44092
2650	9.48668											2650	9.44251
2652	9.48645											2652	9.44265
2654	9.48649											2654	9.44222
2656	9.4862											2656	9.44176
2658	9.48583											2658	9.44168
2660	9.48554											2660	9.44211
2662	9.48439											2662	9.44257
2664	9.48534											2664	9.44313
2666	9.4859											2666	9.44278
2668	9.48558											2668	9.44272
2670	9.48594											2670	9.44315
2672	9.4866											2672	9.44248
2674	9.4862											2674	9.44229
2676	9.48565											2676	9.44281
2678	9.48557											2678	9.44333
2680	9.4856											2680	9.44299
2682	9.48535											2682	9.442
2684	9.48586											2684	9.44121
2686	9.48563											2686	9.44093
2688	9.48588											2688	9.4415
2690	9.48613											2690	9.44181
2692	9.48641											2692	9.44179
2694	9.48644											2694	9.44186
2696	9.48604											2696	9.44216
2698	9.48626											2698	9.44201
2700	9.48689											2700	9.44177
2702	9.48714											2702	9.44145
2704	9.48738											2704	9.44026
2706	9.48571											2706	9.43725
2708	9.48096											2708	9.42687
2710	9.46921											2710	9.40596
2712	9.44984											2712	9.37675
2714	9.4254											2714	9.34369
2716	9.39992											2716	9.30835
2718	9.37499											2718	9.27397
2720	9.35162											2720	9.24213
2722	9.32918											2722	9.21376
2724	9.31036											2724	9.18976
2726	9.29427											2726	9.17205
2728	9.28321											2728	9.16402
2730	9.28236											2730	9.1667
2732	9.29017											2732	9.18008
2734	9.3017											2734	9.2002
2736	9.31673											2736	9.22355
2738	9.33352											2738	9.24842
2740	9.35											2740	9.2714
2742	9.36492											2742	9.29333
2744	9.37858											2744	9.31238
2746	9.39133											2746	9.32904
2748	9.40343											2748	9.34472
2750	9.41362											2750	9.35853
2752	9.42341											2752	9.36977
2754	9.43128											2754	9.3801
2756	9.43731											2756	9.389
2758	9.44246											2758	9.39629
2760	9.44678											2760	9.40243
2762	9.45144											2762	9.40661
2764	9.45401											2764	9.41023
2766	9.45691											2766	9.4129
2768	9.45842											2768	9.41562
2770	9.46069											2770	9.41798
2772	9.46369											2772	9.42124
2774	9.46594											2774	9.4239
2776	9.46752											2776	9.42603
2778	9.46963											2778	9.42691
2780	9.47106											2780	9.42813
2782	9.47197											2782	9.42908
2784	9.47366											2784	9.43044
2786	9.47465											2786	9.4305
2788	9.47402											2788	9.43095
2790	9.47457											2790	9.43189
2792	9.47617											2792	9.43207
2794	9.47617											2794	9.43347
2796	9.47744											2796	9.43456
2798	9.47866											2798	9.43532
2800	9.47883											2800	9.43492
2802	9.47977											2802	9.43439
2804	9.4808											2804	9.43498
2806	9.48071											2806	9.43641
2808	9.48078											2808	9.43692
2810	9.4806											2810	9.43569
2812	9.48128											2812	9.43616
2814	9.48258											2814	9.43669
2816	9.48251											2816	9.43716
2818	9.48328											2818	9.43681
2820	9.4842											2820	9.43634
2822	9.48467											2822	9.43617
2824	9.48536											2824	9.43694
2826	9.48531											2826	9.43908
2828	9.48463											2828	9.43924
2830	9.48467											2830	9.43874
2832	9.48517											2832	9.43838
2834	9.48406											2834	9.4399
2836	9.48367											2836	9.44024
2838	9.48453											2838	9.44069
2840	9.48451											2840	9.44068
2842	9.48375											2842	9.4404
2844	9.48348											2844	9.44
2846	9.48436											2846	9.43989
2848	9.48444											2848	9.44013
2850	9.48395											2850	9.44013
2852	9.4847											2852	9.44015
2854	9.48484											2854	9.44042
2856	9.485											2856	9.44054
2858	9.48492											2858	9.44005
2860	9.48489											2860	9.4395
2862	9.48534											2862	9.43986
2864	9.48579											2864	9.44022
2866	9.48636											2866	9.44082
2868	9.48586											2868	9.44132
2870	9.48498											2870	9.44091
2872	9.48537											2872	9.44035
2874	9.48484											2874	9.44011
2876	9.48473											2876	9.44049
2878	9.48463											2878	9.4407
2880	9.48403											2880	9.44025
2882	9.48488											2882	9.4407
2884	9.48505											2884	9.44065
2886	9.48582											2886	9.44061
2888	9.48629											2888	9.44053
2890	9.4854											2890	9.4407
2892	9.48528											2892	9.44102
2894	9.48564											2894	9.44169
2896	9.48447											2896	9.44163
2898	9.48421											2898	9.44267
2900	9.48443											2900	9.44194
2902	9.48458											2902	9.44124
2904	9.48427											2904	9.4411
2906	9.485											2906	9.44042
2908	9.48541											2908	9.44065
2910	9.48521											2910	9.44111
2912	9.48526											2912	9.44047
2914	9.48526											2914	9.44088
2916	9.48547											2916	9.44087
2918	9.48513											2918	9.44107
2920	9.48523											2920	9.44081
2922	9.48486											2922	9.44066
2924	9.48504											2924	9.44016
2926	9.4861											2926	9.43994
2928	9.48713											2928	9.4399
2930	9.48634											2930	9.43999
2932	9.48651											2932	9.44079
2934	9.486											2934	9.43987
2936	9.48522											2936	9.43977
2938	9.48533											2938	9.44104
2940	9.48473											2940	9.44122
2942	9.48368											2942	9.44016
2944	9.48347											2944	9.43829
2946	9.4833											2946	9.43482
2948	9.4795											2948	9.4267
2950	9.46833											2950	9.40899
2952	9.44963											2952	9.38386
2954	9.4276											2954	9.35433
2956	9.40335											2956	9.32137
2958	9.37848											2958	9.28898
2960	9.35543											2960	9.2592
2962	9.33442											2962	9.23383
2964	9.31565											2964	9.21114
2966	9.29996											2966	9.19371
2968	9.28959											2968	9.18659
2970	9.28887											2970	9.18885
2972	9.2963											2972	9.20013
2974	9.30871											2974	9.21726
2976	9.32267											2976	9.23762
2978	9.33783											2978	9.25957
2980	9.35245											2980	9.28194
2982	9.36734											2982	9.30223
2984	9.38101											2984	9.32009
2986	9.39289											2986	9.33623
2988	9.40289											2988	9.35048
2990	9.41213											2990	9.36293
2992	9.42124											2992	9.37332
2994	9.42852											2994	9.38197
2996	9.43389											2996	9.39129
2998	9.43857											2998	9.39808
3000	9.44256											3000	9.4019
3002	9.44574											3002	9.40562
3004	9.4502											3004	9.40955
3006	9.45436											3006	9.41287
3008	9.45724											3008	9.41581
3010	9.4595											3010	9.41673
3012	9.46138											3012	9.41952
3014	9.46337											3014	9.42241
3016	9.4654											3016	9.42486
3018	9.46838											3018	9.42615
3020	9.46949											3020	9.4272
3022	9.46987											3022	9.42721
3024	9.47025											3024	9.42778
3026	9.47153											3026	9.42876
3028	9.47261											3028	9.43005
3030	9.4723											3030	9.43083
3032	9.47313											3032	9.43061
3034	9.47403											3034	9.43063
3036	9.4747											3036	9.43179
3038	9.47493											3038	9.43307
3040	9.47587											3040	9.43407
3042	9.4763											3042	9.43437
3044	9.47645											3044	9.43409
3046	9.47724											3046	9.43394
3048	9.47729											3048	9.4341
3050	9.47729											3050	9.43434
3052	9.47823											3052	9.43463
3054	9.47946											3054	9.43587
3056	9.47838											3056	9.4367
3058	9.47858											3058	9.43609
3060	9.4779											3060	9.43555
3062	9.47778											3062	9.43623
3064	9.47825											3064	9.4366
3066	9.47794											3066	9.43698
3068	9.47875											3068	9.43825
3070	9.48011											3070	9.43806
3072	9.48094											3072	9.43743
3074	9.48006											3074	9.43624
3076	9.47955											3076	9.4353
3078	9.47862											3078	9.43618
3080	9.47854											3080	9.43724
3082	9.4796											3082	9.43694
3084	9.4802											3084	9.43642
3086	9.48079											3086	9.43625
3088	9.48039											3088	9.43595
3090	9.47983											3090	9.43665
3092	9.48079											3092	9.43772
3094	9.48178											3094	9.43804
3096	9.48175											3096	9.43781
3098	9.48065											3098	9.43737
3100	9.48104											3100	9.43756
3102	9.48107											3102	9.43812
3104	9.48137											3104	9.43775
3106	9.48113											3106	9.43759
3108	9.4806											3108	9.43887
3110	9.48091											3110	9.43808
3112	9.48061											3112	9.43784
3114	9.48141											3114	9.43806
3116	9.48133											3116	9.43843
3118	9.48161											3118	9.43844
3120	9.48122											3120	9.43733
3122	9.48119											3122	9.4365
3124	9.48137											3124	9.43588
3126	9.48232											3126	9.43692
3128	9.48283											3128	9.43808
3130	9.48238											3130	9.43818
3132	9.48132											3132	9.43809
3134	9.4806											3134	9.43734
3136	9.48096											3136	9.43678
3138	9.48097											3138	9.43697
3140	9.48122											3140	9.43723
3142	9.48064											3142	9.43716
3144	9.48055											3144	9.43737
3146	9.4805											3146	9.4382
3148	9.4799											3148	9.4375
3150	9.48113											3150	9.43796
3152	9.48049											3152	9.43784
3154	9.48007											3154	9.43772
3156	9.48082											3156	9.43719
3158	9.48148											3158	9.43777
3160	9.48232											3160	9.43775
3162	9.48151											3162	9.43707
3164	9.48137											3164	9.43657
3166	9.48146											3166	9.43674
3168	9.4825											3168	9.43772
3170	9.48325											3170	9.4385
3172	9.48266											3172	9.43857
3174	9.4824											3174	9.43722
3176	9.48157											3176	9.43747
3178	9.48099											3178	9.43718
3180	9.48107											3180	9.43732
3182	9.4817											3182	9.43739
3184	9.48148											3184	9.4372
3186	9.48044											3186	9.43472
3188	9.47682											3188	9.42801
3190	9.46605											3190	9.4128
3192	9.44904											3192	9.38986
3194	9.42801											3194	9.36205
3196	9.4058											3196	9.33249
3198	9.38395											3198	9.30384
3200	9.36255											3200	9.27713
3202	9.34191											3202	9.25225
3204	9.32449											3204	9.23235
3206	9.3104											3206	9.21775
3208	9.30138											3208	9.20983
3210	9.29987											3210	9.21199
3212	9.30444											3212	9.22233
3214	9.31456											3214	9.23726
3216	9.32757											3216	9.25595
3218	9.34233											3218	9.27517
3220	9.35687											3220	9.29359
3222	9.37006											3222	9.31164
3224	9.38239											3224	9.32839
3226	9.3934											3226	9.34266
3228	9.40315											3228	9.35484
3230	9.41175											3230	9.36537
3232	9.41913											3232	9.3749
3234	9.42622											3234	9.38307
3236	9.43238											3236	9.38964
3238	9.4376											3238	9.39575
3240	9.44258											3240	9.40045
3242	9.44735											3242	9.4047
3244	9.44982											3244	9.40955
3246	9.45206											3246	9.41258
3248	9.4542											3248	9.41478
3250	9.45658											3250	9.41728
3252	9.45889											3252	9.41974
3254	9.46128											3254	9.42143
3256	9.46244											3256	9.42289
3258	9.46266											3258	9.42486
3260	9.4639											3260	9.42533
3262	9.46607											3262	9.42496
3264	9.46712											3264	9.4261
3266	9.46808											3266	9.42639
3268	9.46992											3268	9.4261
3270	9.47126											3270	9.4271
3272	9.47122											3272	9.42788
3274	9.47125											3274	9.42939
3276	9.47148											3276	9.43027
3278	9.47185											3278	9.43058
3280	9.47238											3280	9.43125
3282	9.47327											3282	9.43125
3284	9.47349											3284	9.43227
3286	9.47311											3286	9.43298
3288	9.47338											3288	9.43322
3290	9.47482											3290	9.43284
3292	9.47557											3292	9.43224
3294	9.47558											3294	9.43293
3296	9.47592											3296	9.43367
3298	9.47696											3298	9.43408
3300	9.47694											3300	9.43534
3302	9.47687											3302	9.43687
3304	9.47762											3304	9.43628
3306	9.47854											3306	9.43417
3308	9.47819											3308	9.43408
3310	9.47763											3310	9.43547
3312	9.47734											3312	9.43559
3314	9.4766											3314	9.43439
3316	9.476											3316	9.43466
3318	9.47582											3318	9.4345
3320	9.4759											3320	9.43363
3322	9.47603											3322	9.43454
3324	9.47592											3324	9.43507
3326	9.47671											3326	9.43483
3328	9.47702											3328	9.43469
3330	9.47718											3330	9.43428
3332	9.4774											3332	9.43482
3334	9.47833											3334	9.43429
3336	9.47863											3336	9.43441
3338	9.47819											3338	9.43493
3340	9.47817											3340	9.43562
3342	9.47789											3342	9.43577
3344	9.47689											3344	9.43539
3346	9.47694											3346	9.4353
3348	9.47776											3348	9.43478
3350	9.47831											3350	9.43567
3352	9.47783											3352	9.43611
3354	9.47818											3354	9.43577
3356	9.47855											3356	9.43639
3358	9.47847											3358	9.43694
3360	9.47766											3360	9.43671
3362	9.47713											3362	9.43592
3364	9.47694											3364	9.43652
3366	9.47582											3366	9.43663
3368	9.47622											3368	9.4362
3370	9.47637											3370	9.43645
3372	9.47701											3372	9.43638
3374	9.47766											3374	9.43549
3376	9.47758											3376	9.43534
3378	9.47774											3378	9.43576
3380	9.47805											3380	9.43615
3382	9.47839											3382	9.43552
3384	9.47884											3384	9.43547
3386	9.47723											3386	9.43609
3388	9.47673											3388	9.43593
3390	9.47765											3390	9.43648
3392	9.47769											3392	9.43617
3394	9.47743											3394	9.4366
3396	9.47703											3396	9.43638
3398	9.4777											3398	9.43573
3400	9.47828											3400	9.43652
3402	9.47798											3402	9.43645
3404	9.4785											3404	9.43656
3406	9.47877											3406	9.43605
3408	9.47875											3408	9.43578
3410	9.47859											3410	9.43529
3412	9.47771											3412	9.43497
3414	9.47788											3414	9.43553
3416	9.4783											3416	9.43642
3418	9.47783											3418	9.43693
3420	9.47796											3420	9.43722
3422	9.47932											3422	9.43738
3424	9.48058											3424	9.43676
3426	9.47942											3426	9.43376
3428	9.47558											3428	9.42667
3430	9.46577											3430	9.41226
3432	9.44951											3432	9.3926
3434	9.43036											3434	9.36834
3436	9.40855											3436	9.34258
3438	9.38764											3438	9.31715
3440	9.36817											3440	9.29322
3442	9.34969											3442	9.27177
3444	9.33305											3444	9.25323
3446	9.31963											3446	9.24011
3448	9.31023											3448	9.23419
3450	9.30702											3450	9.23513
3452	9.3116											3452	9.2437
3454	9.32072											3454	9.2568
3456	9.33235											3456	9.2735
3458	9.34616											3458	9.29103
3460	9.35868											3460	9.3078
3462	9.37041											3462	9.32287
3464	9.38205											3464	9.33715
3466	9.39274											3466	9.34981
3468	9.40189											3468	9.36168
3470	9.41044											3470	9.37158
3472	9.41753											3472	9.38033
3474	9.4224											3474	9.38736
3476	9.42727											3476	9.39367
3478	9.43256											3478	9.39866
3480	9.43732											3480	9.40328
3482	9.44116											3482	9.40732
3484	9.44412											3484	9.41151
3486	9.44667											3486	9.41402
3488	9.4493											3488	9.41549
3490	9.45217											3490	9.4172
3492	9.45414											3492	9.4183
3494	9.45546											3494	9.41916
3496	9.45693											3496	9.42083
3498	9.45782											3498	9.42305
3500	9.45968											3500	9.42436
3502	9.46105											3502	9.42465
3504	9.46326											3504	9.42559
3506	9.46399											3506	9.42589
3508	9.46398											3508	9.42594
3510	9.46425											3510	9.42732
3512	9.46481											3512	9.42699
3514	9.46635											3514	9.42706
3516	9.46806											3516	9.42833
3518	9.469											3518	9.42848
3520	9.46948											3520	9.42877
3522	9.46941											3522	9.42982
3524	9.46959											3524	9.43077
3526	9.46978											3526	9.43169
3528	9.46961											3528	9.4312
3530	9.4698											3530	9.43147
3532	9.47038											3532	9.43227
3534	9.47035											3534	9.43231
3536	9.47056											3536	9.43263
3538	9.47232											3538	9.43227
3540	9.4734											3540	9.43202
3542	9.47306											3542	9.43201
3544	9.47278											3544	9.43284
3546	9.47227											3546	9.43302
3548	9.47226											3548	9.4335
3550	9.47223											3550	9.43381
3552	9.47212											3552	9.43343
3554	9.47195											3554	9.43314
3556	9.47216											3556	9.43322
3558	9.47283											3558	9.43274
3560	9.47267											3560	9.43338
3562	9.47307											3562	9.43398
3564	9.47447											3564	9.43435
3566	9.47448											3566	9.43482
3568	9.47417											3568	9.43447
3570	9.47393											3570	9.43562
3572	9.47287											3572	9.43606
3574	9.47267											3574	9.43585
3576	9.47295											3576	9.43521
3578	9.47307											3578	9.43428
3580	9.47376											3580	9.43392
3582	9.47421											3582	9.43422
3584	9.47481											3584	9.43493
3586	9.47558											3586	9.43489
3588	9.47574											3588	9.43449
3590	9.47531											3590	9.43465
3592	9.47381											3592	9.4357
3594	9.47317											3594	9.43462
3596	9.47321											3596	9.43387
3598	9.47257											3598	9.43379
3600	9.4728											3600	9.43425
3602	9.47347											3602	9.4347
3604	9.47394											3604	9.43433
3606	9.47468											3606	9.4334
3608	9.47599											3608	9.43306
3610	9.47523											3610	9.43412
3612	9.47514											3612	9.43536
3614	9.47504											3614	9.43507
3616	9.47274											3616	9.43479
3618	9.47264											3618	9.43529
3620	9.47346											3620	9.43596
3622	9.47406											3622	9.43523
3624	9.47463											3624	9.43479
3626	9.47585											3626	9.43474
3628	9.47625											3628	9.43539
3630	9.47636											3630	9.43549
3632	9.47641											3632	9.43451
3634	9.47747											3634	9.43435
3636	9.47644											3636	9.43472
3638	9.47425											3638	9.435
3640	9.47438											3640	9.43532
3642	9.47486											3642	9.43473
3644	9.47568											3644	9.43406
3646	9.47595											3646	9.43463
3648	9.47638											3648	9.43569
3650	9.47573											3650	9.43567
3652	9.47462											3652	9.43439
3654	9.47384											3654	9.43449
3656	9.47434											3656	9.43524
3658	9.47517											3658	9.43532
3660	9.47442											3660	9.43509
3662	9.47398											3662	9.43556
3664	9.47351											3664	9.4355
3666	9.47237											3666	9.43328
3668	9.46938											3668	9.42724
3670	9.46247											3670	9.41555
3672	9.44898											3672	9.39746
3674	9.43136											3674	9.37548
3676	9.41279											3676	9.35078
3678	9.39308											3678	9.32822
3680	9.37487											3680	9.3084
3682	9.3576											3682	9.28908
3684	9.34227											3684	9.27255
3686	9.32973											3686	9.26089
3688	9.32101											3688	9.25514
3690	9.31891											3690	9.25683
3692	9.32257											3692	9.26341
3694	9.33115											3694	9.27477
3696	9.34158											3696	9.28838
3698	9.35367											3698	9.30404
3700	9.36535											3700	9.31807
3702	9.37688											3702	9.3323
3704	9.38825											3704	9.3448
3706	9.3971											3706	9.35606
3708	9.40539											3708	9.36714
3710	9.41257											3710	9.37589
3712	9.41923											3712	9.38345
3714	9.42528											3714	9.39053
3716	9.43037											3716	9.39587
3718	9.4349											3718	9.40033
3720	9.43916											3720	9.40345
3722	9.44299											3722	9.40639
3724	9.44576											3724	9.40906
3726	9.44807											3726	9.41269
3728	9.44958											3728	9.41536
3730	9.45121											3730	9.41764
3732	9.45321											3732	9.41945
3734	9.45498											3734	9.42022
3736	9.45586											3736	9.42136
3738	9.45722											3738	9.42239
3740	9.45894											3740	9.42256
3742	9.45869											3742	9.42401
3744	9.4598											3744	9.4256
3746	9.46095											3746	9.42707
3748	9.46201											3748	9.42718
3750	9.46174											3750	9.42652
3752	9.46241											3752	9.42641
3754	9.46281											3754	9.4271
3756	9.46289											3756	9.42722
3758	9.46332											3758	9.42735
3760	9.46381											3760	9.42791
3762	9.46413											3762	9.42795
3764	9.46417											3764	9.42867
3766	9.46447											3766	9.42946
3768	9.46544											3768	9.43062
3770	9.46552											3770	9.43148
3772	9.46659											3772	9.43159
3774	9.46733											3774	9.43209
3776	9.46839											3776	9.4315
3778	9.46944											3778	9.43089
3780	9.46949											3780	9.43219
3782	9.46935											3782	9.43205
3784	9.46979											3784	9.43241
3786	9.4698											3786	9.43276
3788	9.46972											3788	9.43262
3790	9.46941											3790	9.432
3792	9.46937											3792	9.43197
3794	9.46966											3794	9.43158
3796	9.47048											3796	9.43175
3798	9.47068											3798	9.4318
3800	9.47097											3800	9.43147
3802	9.47095											3802	9.43201
3804	9.47034											3804	9.43289
3806	9.4692											3806	9.4347
3808	9.46965											3808	9.4345
3810	9.46973											3810	9.43395
3812	9.46939											3812	9.4341
3814	9.46925											3814	9.43393
3816	9.47041											3816	9.43373
3818	9.4706											3818	9.43289
3820	9.47203											3820	9.4334
3822	9.47145											3822	9.43427
3824	9.47086											3824	9.4339
3826	9.47097											3826	9.43366
3828	9.47017											3828	9.43443
3830	9.46953											3830	9.43431
3832	9.46991											3832	9.43484
3834	9.47012											3834	9.43408
3836	9.4704											3836	9.43372
3838	9.47138											3838	9.43289
3840	9.47138											3840	9.43279
3842	9.47091											3842	9.43305
3844	9.47163											3844	9.43302
3846	9.47145											3846	9.43333
3848	9.4718											3848	9.43311
3850	9.47168											3850	9.43372
3852	9.47175											3852	9.43474
3854	9.47206											3854	9.43465
3856	9.47161											3856	9.43502
3858	9.47141											3858	9.43513
3860	9.47174											3860	9.43441
3862	9.4728											3862	9.43444
3864	9.47346											3864	9.43473
3866	9.47275											3866	9.43448
3868	9.47231											3868	9.43458
3870	9.47222											3870	9.43394
3872	9.4718											3872	9.43348
3874	9.47203											3874	9.43431
3876	9.47256											3876	9.43452
3878	9.47267											3878	9.43476
3880	9.47231											3880	9.43476
3882	9.47335											3882	9.43478
3884	9.47283											3884	9.4346
3886	9.47171											3886	9.43461
3888	9.47127											3888	9.43516
3890	9.47137											3890	9.43593
3892	9.47276											3892	9.43624
3894	9.47292											3894	9.43582
3896	9.47252											3896	9.43526
3898	9.47141											3898	9.4356
3900	9.47152											3900	9.43569
3902	9.47221											3902	9.43542
3904	9.47187											3904	9.43509
3906	9.47116											3906	9.43319
3908	9.46907											3908	9.42895
3910	9.4633											3910	9.41824
3912	9.45272											3912	9.40283
3914	9.43774											3914	9.38312
3916	9.41921											3916	9.36139
3918	9.40114											3918	9.34126
3920	9.38423											3920	9.32212
3922	9.36856											3922	9.30525
3924	9.35508											3924	9.29032
3926	9.34404											3926	9.27915
3928	9.3368											3928	9.27226
3930	9.33525											3930	9.27178
3932	9.33789											3932	9.27894
3934	9.34433											3934	9.28937
3936	9.35374											3936	9.30162
3938	9.36344											3938	9.31507
3940	9.37437											3940	9.32899
3942	9.38412											3942	9.34316
3944	9.39296											3944	9.35409
3946	9.40208											3946	9.36404
3948	9.40998											3948	9.37312
3950	9.41612											3950	9.38064
3952	9.42152											3952	9.38773
3954	9.42685											3954	9.39329
3956	9.43218											3956	9.39879
3958	9.43588											3958	9.40415
3960	9.43894											3960	9.40773
3962	9.44239											3962	9.41002
3964	9.44504											3964	9.41255
3966	9.44737											3966	9.41399
3968	9.449											3968	9.41493
3970	9.45177											3970	9.41643
3972	9.45508											3972	9.4183
3974	9.456											3974	9.41988
3976	9.45585											3976	9.42165
3978	9.45595											3978	9.42235
3980	9.45738											3980	9.42395
3982	9.45928											3982	9.4244
3984	9.46093											3984	9.4245
3986	9.46262											3986	9.42481
3988	9.46244											3988	9.42554
3990	9.46262											3990	9.42648
3992	9.46206											3992	9.4268
[truncated: 2,836 more rows]
