# Supplementary material for: Molecular basis for assembly and activation of the Hook3 − KIF1C complex-dependent transport machinery
Source: EMBO Rep. 2025 May 1;26(11):2945–66. doi: 10.1038/s44319-025-00458-w (PMC12152161; doi:10.1038/s44319-025-00458-w)
Supplement: Supplementary file 8 — Source data Fig. 3 [file 44319_2025_458_MOESM8_ESM.zip]

Archive with 8 entries (8 files):
- A/3A_Highlighting_native gel.tif
- B/3B_Highlighting_native gel.tif
- C/3C_Highlighting_IP_Flag_western blot_Flag.tif
- C/3C_Highlighting_IP_Flag_western blot_GAPDH.tif
- C/3C_Highlighting_IP_Flag_western blot_Myc.tif
- C/3C_Highlighting_WCL_western blot_Flag.tif
- C/3C_Highlighting_WCL_western blot_GAPDH.tif
- C/3C_Highlighting_WCL_western blot_Myc.tif
