# Supplementary material for: Molecular basis for assembly and activation of the Hook3 − KIF1C complex-dependent transport machinery
Source: EMBO Rep. 2025 May 1;26(11):2945–66. doi: 10.1038/s44319-025-00458-w (PMC12152161; doi:10.1038/s44319-025-00458-w)
Supplement: Supplementary file 9 — Source data Fig. 4 [file 44319_2025_458_MOESM9_ESM.zip]

Archive with 10 entries (10 files):
- 4A/4A_Hook3(VE)-FuRed_KIF1C(WT)-EGFP_EGFP.tif
- 4A/4A_Hook3(VE)-FuRed_KIF1C(WT)-EGFP_FuRed.tif
- 4A/4A_Hook3(VE)-FuRed_KIF1C(YAFA)-EGFP_EGFP.tif
- 4A/4A_Hook3(VE)-FuRed_KIF1C(YAFA)-EGFP_FuRed.tif
- 4A/4A_Hook3(WT)-FuRed_KIF1C(WT)-EGFP_EGFP.tif
- 4A/4A_Hook3(WT)-FuRed_KIF1C(WT)-EGFP_FuRed.tif
- 4A/4A_Hook3(WT)-FuRed_KIF1C(YAFA)-EGFP_EGFP.tif
- 4A/4A_Hook3(WT)-FuRed_KIF1C(YAFA)-EGFP_FuRed.tif
- 4B/4B_Numerical_Data.xlsx
- 4C/4C_Numerical_Data.xlsx
