# Supplementary material for: Molecular basis for assembly and activation of the Hook3 − KIF1C complex-dependent transport machinery
Source: EMBO Rep. 2025 May 1;26(11):2945–66. doi: 10.1038/s44319-025-00458-w (PMC12152161; doi:10.1038/s44319-025-00458-w)
Supplement: Supplementary file 9 — Source data Fig. 4 [file 44319_2025_458_MOESM9_ESM.zip › 4B/4B_Numerical_Data.xlsx]

## Sheet: 4B
	Tail enrichment of KIF1C
	Hook3-FuRed
	WT		VE
	KIF1C WT	KIF1C YAFA	KIF1C WT	KIF1C YAFA
	2.77608	1.80941	4.8445	2.06859
	1.9235	1.77024	1.66216	1.80602
	2.03113	2.04709	2.52852	1.6855
	2.31701	2.13741	2.19681	1.4998
	1.92884	0.788208	1.4842	1.83491
	1.99759	0.939899	1.80363	1.5409
	3.06824	1.62559	1.69893	1.93022
	1.29688	2.06116	1.58225	1.79262
	3.12221	1.72848	3.19886	1.56659
	5.74564	1.46654	2.94548	1.78669
	2.63976	1.31392	2.07636	2.24381
	1.45669	1.03804	2.28549	1.72839
	2.67339	4.52364		1.43949
	1.2614	2.62645		2.02645
	1.88412	1.15345		1.25959
	5.90781	1.69488		2.94884
	3.5231	1.19481		2.33716
	4.96423	1.07624		2.02993
	4.00716	1.50901		5.6972
	5.63235	4.45254
	5.79007	3.41414
	3.04784	1.40105
	6.13174	2.68778
	8.01527	1.97666
	6.49383	1.25256
