# Supplementary material for: Molecular basis for assembly and activation of the Hook3 − KIF1C complex-dependent transport machinery
Source: EMBO Rep. 2025 May 1;26(11):2945–66. doi: 10.1038/s44319-025-00458-w (PMC12152161; doi:10.1038/s44319-025-00458-w)
Supplement: Supplementary file 10 — Source data Fig. 5 [file 44319_2025_458_MOESM10_ESM.zip]

Archive with 29 entries (29 files):
- 5B-C/1-1. 5B_Hook3(WT)_KIF1C(WT)_KIF1C-mTagBFP2.tif
- 5B-C/1-1. 5C_Hook3(WT)_KIF1C(WT)_KIF1C-mTagBFP2_crop.tif
- 5B-C/1. Hook3(WT)_KIF1C(WT)_KIF1C-mTagBFP2_original.tif
- 5B-C/10-1. 5B_Hook3(VE)_KIF1C(YAFA)_KIF1C-mTagBFP2.tif
- 5B-C/10. Hook3(VE)_KIF1C(YAFA)_KIF1C-mTagBFP2.tif
- 5B-C/11-1. 5B_Hook3(VE)_KIF1C(YAFA)_Hook3-FuRed-FRB.tif
- 5B-C/11. Hook3(VE)_KIF1C(YAFA)_Hook3-FuRed-FRB_original.tif
- 5B-C/12-1. 5B_Hook3(VE)_KIF1C(YAFA)_FKBP-EGFP-MoA.tif
- 5B-C/12. Hook3(VE)_KIF1C(YAFA)_FKBP-EGFP-MoA_original.tif
- 5B-C/2-1. 5B_Hook3(WT)_KIF1C(WT)_Hook3-FuRed-FRB.tif
- 5B-C/2-2. 5C_Hook3(WT)_KIF1C(WT)_Hook3-FuRed-FRB_crop.tif
- 5B-C/2. Hook3(WT)_KIF1C(WT)_Hook3-FuRed-FRB_original.tif
- 5B-C/3-1. 5B_Hook3(WT)_KIF1C(WT)_FKBP-EGFP-MoA.tif
- 5B-C/3-2. 5C_Hook3(WT)_KIF1C(WT)_FKBP-EGFP-MoA_crop.tif
- 5B-C/3. Hook3(WT)_KIF1C(WT)_FKBP-EGFP-MoA_original.tif
- 5B-C/4-1. 5B_Hook3(WT)_KIF1C(YAFA)_KIF1C-mTagBFP2.tif
- 5B-C/4. Hook3(WT)_KIF1C(YAFA)_KIF1C-mTagBFP2_original.tif
- 5B-C/5-1. 5B_Hook3(WT)_KIF1C(YAFA)_Hook3-FuRed-FRB.tif
- 5B-C/5. Hook3(WT)_KIF1C(YAFA)_Hook3-FuRed-FRB_original.tif
- 5B-C/6-1. 5B_Hook3(WT)_KIF1C(YAFA)_FKBP-EGFP-MoA.tif
- 5B-C/6. Hook3(WT)_KIF1C(YAFA)_FKBP-EGFP-MoA_original.tif
- 5B-C/7-1. 5B_Hook3(VE)_KIF1C(WT)_KIF1C-mTagBFP2.tif
- 5B-C/7. Hook3(VE)_KIF1C(WT)_KIF1C-mTagBFP2_original.tif
- 5B-C/8-1. 5B_Hook3(VE)_KIF1C(WT)_Hook3-FuRed-FRB.tif
- 5B-C/8. Hook3(VE)_KIF1C(WT)_Hook3-FuRed-FRB_original.tif
- 5B-C/9-1. 5B_Hook3(VE)_KIF1C(WT)_FKBP-EGFP-MoA.tif
- 5B-C/9. Hook3(VE)_KIF1C(WT)_FKBP-EGFP-MoA_original.tif
- 5D/5D_Numerical_Data.xlsx
- 5E/5E_Numerical_Data.xlsx
