# Supplementary material for: Molecular basis for assembly and activation of the Hook3 − KIF1C complex-dependent transport machinery
Source: EMBO Rep. 2025 May 1;26(11):2945–66. doi: 10.1038/s44319-025-00458-w (PMC12152161; doi:10.1038/s44319-025-00458-w)
Supplement: Supplementary file 10 — Source data Fig. 5 [file 44319_2025_458_MOESM10_ESM.zip › 5D/5D_Numerical_Data.xlsx]

## Sheet: 5D
Tail Enrichment of mitochondria	Hook3(WT)+KIF1C(WT)		Hook3(VE)+KIF1C(WT)		Hook3(WT)+KIF1C(YAFA)		Hook3(VE)+KIF1C(YAFA)
	-2 min	10 min	-2 min	10 min	-2 min	10 min	-2 min	10 min
	0.067307	1.33167	0.024007	0	0	0	0.000617	0.001341
	0.005748	1.79	0.031233	0.003618	0.00045	0	0	0
	0.000365	1.30776	0	0	0	0	0.000324	0
	0.000369	1.15514	0.001265	0	0	0	0.001457	0
	0	1.711	0.056037	0.000294	5.22e-05	0	0	0
	0	1.27464	0.005478	0	0	0	0.014247	0
	4.89e-05	3.48828	0.029462	0	0.000492	0	0.012122	0.076338
	0.010219	4.59793	0	0.00069	2.46e-05	0.000102	0.004787	0.000727
	0.397619	3.57056	0.012883	0	0.002994	0	0.00053	0
	0.000131	2.26352	0	0	0.001354	0	0.00011	0
	0.005765	0.138722	0.317256	0	0	0	0.021734	6.64e-05
	0	1.2103	0.013464	0	0	0	0.013998	0.034348
	5.51e-05	0.607672	0.0017	0.021868	0.003571	0	0.023179	0
	0.000658	0.476711	0.005322	0	0	0	0.031257	0
	0	0.41071	0.03959	0.000166	0.093296	0.001582	0.016922	0
	0	0.43121	0.106379	0.001663	0.000176	2.92e-05	0	0
	2.72e-05	2.12569	0.043154	0	0.008246	0	0.000272	0.033996
	0	0.471632	0.086479	0	2.42e-05	0.000126	0	0
	0.006375	1.26758	0.003967	5.06e-05	0.002962	0	0.102058	5.48e-05
	0	0.344202	0.000415	0	0.001414	6.53e-05	0.000173	0.000282
	0	2.80435	0.031886	0.000449	0	0	0.000556	0
	0.005616	0.510339	0.00977	2.16e-05	0.009206	0	0.000443
	0.008307	1.95034	9.49e-05	0	0.197673	0.001665	0
	0.009031	1.67201	0.010045	0	0.000821	0.019413
	0.000187	0.343539	0.023484			0
	0.005698	1.81159	0.002773
	0.004468	0.309133	0.002773
	0.084671
	0
