# Supplementary material for: Molecular basis for assembly and activation of the Hook3 − KIF1C complex-dependent transport machinery
Source: EMBO Rep. 2025 May 1;26(11):2945–66. doi: 10.1038/s44319-025-00458-w (PMC12152161; doi:10.1038/s44319-025-00458-w)
Supplement: Supplementary file 10 — Source data Fig. 5 [file 44319_2025_458_MOESM10_ESM.zip › 5E/5E_Numerical_Data.xlsx]

## Sheet: 5E
	Hook3 (WT) + KIF1C (WT)																							Hook3 (WT) + KIF1C (YAFA)									Hook3 (VE) + KIF1C (WT)												Hook3 (VE) + KIF1C (YAFA)
	Cell #1	Cell #2	Cell #3	Cell #4	Cell #5	Cell #6	Cell #7	Cell #8	Cell #9	Cell #10	Cell #11	Cell #12	Cell #13	Cell #14	Cell #15	Cell #16	Cell #17	Cell #18	Cell #19	Cell #20	Cell #21			Cell #1	Cell #2	Cell #3	Cell #4	Cell #5	Cell #6	Cell #7			Cell #1	Cell #2	Cell #3	Cell #4	Cell #5	Cell #6	Cell #7	Cell #8	Cell #9	Cell #10			Cell #1	Cell #2	Cell #3	Cell #4	Cell #5
	-2 min																							-2 min									-2 min												-2 min
	1	0.582173	0.124542	0.285226	1	1	0.768254	0.520798	0.0819672	0.100651	1	0.00552656	0	0.325875	0.127724	0.0469519	1	0.0931373	0.782687	0.602425	0.0385583			0.578755	0.58783	0.834432	0.0383394	0.0547009	0.0786325	0.353982			0.857387	1	0.119537	1	1	1	1	0.411331	0.461294	0.360168			1	0.280586	0	0.732601	0.689759
	1	0.62442	0.206349	1	1	0.986813	1	0.520798	0.521816	0.100651	1	0.00552656	0	0.104734	0.302058	0.0814086	0.943942	0.0931373	0.638175	0.688854	0.202571			0.578755	1	0.484737	0.0383394	0.0547009	0.0466422	0.377212			0.982662	1	0.119537	0.659585	1	1	1	0.0951841	0.736508	0.28516			1	0.6884	0	1	0.291667
	1	0.472039	0.161661	0.20464	1	1	1	0.618421	0.938209	0.165798	1	0.0819773	0	0.603113	0.401332	0.192351	0.637251	0.271895	0.48678	0.551858	0.176027			0.612454	0.998913	0.6	0.0334554	0.117705	0.341636	0.612832			1	1	0.405398	0.413919	1	0.961905	1	0.205949	1	0.236017			1	0.8442	0	1	0.246235
	1	0.837851	0.0512821	0.109158	1	1	1	0.370119	1	0.358632	1	0.171016	0	0.556744	0.365012	0.27641	0.37396	0.662092	0.611011	0.666925	0.226041			0.427839	0.892792	0.4779	0.0236874	0.747253	0.171184	0.462758			0.789744	1	0.577892	0.498413	1	1	1	0.332011	1	0.271904			1	0.953114	0	0.827595	0.387048
	1	0.425641	0.0571429	0.752869	1	1	0.884249	0.370119	0.39546	0.661889	0.711355	1	0	0.384565	0.308717	0.151079	0.388065	0.826797	0.871786	0.21259	0.251467			0.370452	0.373415	0.532601	0.0842491	0.747253	0.112332	0.809735			0.933089	1	0.388432	0.774847	1	1	1	0.376487	1	0.370191			1	0.953114	0.0161172	0.678144	0.655622
	1	0.473748	0.0971917	0.552625	0.568987	0.157509	0.398535	0.0721562	0.23203	1	0.55116	0.778938	0	0.588197	0.393462	0.193109	0.374322	0.724837	1	0.160991	0.743224			0.799023	0.312206	0.954335	0.305006	1	0.204151	0.798673			1	1	0.306427	1	1	1	1	0.0685552	1	0.751374			1	1	0.0945055	0.675214	0.536647
	0.90232	0.288156	0.235409	0.804396	1	0.0112332	0.258364	0.0755518	0.172762	0.886971	0.716484	0.380718	0	0.604734	0.655569	0.269216	0.308137	0.850654	0.600145	0.352941	0.894943			1	0.593625	1	0.461783	1	0.101099	0.780973			1	1	0.204884	1	1	1	1	0.100283	1	0.688975			1	1	0.144322	0.58486	0.498494
	0.986813	0.719658	0.606349	0.804396	0.589499	0	0.258364	0.0755518	0.172762	0.793811	0.55409	0.374578	0.164852	0.604734	0.774818	0.522529	0.143219	0.608497	0.283955	0.868679	1			1	0.556682	0.884737	0.695238	1	0.0156288	1			1	1	0.184576	1	1	1	1	0.569405	0.683516	0.400582			1	0.88254	0.424664	0.444444	0.828313
	1	1	0.392674	1	1	0	0.0864469	0.15365	0.0607818	0.407492	0.812698	0.0239484	0.0942457	0.774968	0.729419	0.795911	0.269439	0.323856	0.459978	0.851651	0.602123			1	0.364723	0.56337	0.631502	1	0	0.953909			0.904029	1	0.103085	1	1	0.618559	1	0.83881	1	0.399935			1	0.451526	0.360928	0.45177	0.861446
	1	0.630525	0.483516	1	0.443712	0	0.0676435	0.113752	0.0499369	0.248534	0.898901	0	0.430171	0.63035	1	0.989777	0.222423	0.323856	0.650851	0.706914	0.463258			1	0.0818544	0.376313	0.429548	1	0	0.679204			0.753114	1	0.192288	1	1	0.830525	1	1	1	0.454252			1	0.991209	0.498413	0.454457	0.860191
	1	0.242247	0.148474	0.388767	0.518926	0	0.0622711	0.230051	0.0108449	0.0771987	0.433211	0.00368437	0.0774495	0.184501	0.855327	0.832639	0.283183	0.601634	0.552336	1	0.134116			1	0.327418	0.467399	0.628571	1	0.0102564	0.405236			0.53431	1	0.291517	1	0.443468	0.290598	0.834921	0.471955	0.926252	0.202392			1	0.578266	0.226618	0.391697	0.712349
	0.879609	0.376068	0.148474	0.582173	0.629304	0	0.0959707	0.230051	0.0161412	0.14202	0.171429	0.00460547	0	0	0.28632	1	0.267269	0.926471	0.474104	0.647059	0.0405141			1	0.45853	0.44591	1	0.989255	0.345543	0.405236			0.352381	0.742613	0.215681	1	0.542369	0.284493	0.647375	0.128612	1	0.0210152			1	0.891575	0.0708181	0.25812	0.785894
	0.832479	0.376068	0.260562	0.349451	0.628816	0.0002442	0.532845	0.441426	0.00428752	0.40684	0.0363858	0	0	0	0.28632	0.807649	0.476311	0.786275	0.494024	0.448142	0			1	0.11264	0.418071	1	0.530403	0.749451	0.481563			0.412454	0.851282	0.418766	1	0.542369	0.235653	0.647375	0.179037	1	0.0675719			1	0.50525	0.155311	0.0803419	0.905622
	0.899634	1	0.191941	0.349451	0.638339	0.462027	0.532845	0.410866	0.00857503	0.871987	0.0525031	0	0	0	0.0714286	0.496024	0.230741	0.680719	0.611011	0.215428	0			1	0.000724375	0.340415	0.683516	0.440781	0.676923	0.605457			0.103297	0.779976	0.812596	1	0.631502	0.235653	1	0.415864	1	0.33786			0.503785	1	0.307204	0.0241758	0.96762
	0.839072	1	0.103297	0.792674	0.757998	1	0.266422	0.410866	0.0121059	0.877199	0.004884	0.0884249	0	0	0.0217918	0.447936	0.237251	0.680719	0.730895	0.137771	0			1	0	0.188034	0.381441	0.440781	0.676923	0.709071			0.0339438	0.779976	1	1	1	0.276435	0.578999	0.320397	1	0.597478			0.559707	1	0.255189	0.00634921	1
	1	1	0	1	0.629792	0.429548	0.494994	0.162139	0	0.81987	0.100366	0.119742	0	0	0.0744552	0.50852	0.523327	1	0.772546	0.0513416	0.00502934			1	0	0.0559219	0.25177	0.301587	0.56801	0.344764			0.0769231	0.858364	0.652185	1	1	0.284249	0.406838	0.393484	0.531136	0.028128			0.520635	1	0.237607	0.0188034	0.648845
	0.70232	1	0.00757021	0.811233	0.159219	0.38779	0.42149	0.235569	0.0325347	0.57557	0.0100122	0	0.0255054	0	0.00363196	0.206361	0.553707	0.747712	0.708077	0.00567595	0.00866164			1	0	0.0942613	0.223932	0.271062	0.776557	0.337758			0.381685	0.557021	0.58946	1	1	0.178755	0.294017	0.241926	0.573138	0			0.374847	1	0.144567	0	0.472641
	0.173871	0.618803	0.0649573	0.787057	0.190232	0.0253968	0.200977	0.235569	0.0100883	0.584039	0.00757021	0	0.022395	0	0.00484262	0.0942825	0.487523	0.85915	0.73017	0	0.131601			0.900611	0	0.28254	0.264225	0.177045	1	0.199853			0.286203	0.373138	0.190746	1	1	0.444933	0.37851	0.209915	0.50989	0.00193986			0.290842	0.915995	0.191453	0	0.439759
	0.0144078	0.618803	0.227106	0.162393	0.484737	0.00586081	0.146032	0.174024	0.0383354	0.552117	0	0	0.000311042	0.0042153	0.0205811	0.0878455	0.409042	0.982026	0.815647	0	0.289187			0.842979	0	0.0962149	0.2779	0.0529915	1	0.116519			0.0708181	0.538706	0.319794	1	1	0.422711	0.417094	0.186119	0.258852	0.0151956			0.330159	1	0.253968	0	0.676958
	0.296459	0.747497	0.227106	0.162393	0.488156	0.11746	0.0185592	0.0912564	0.00983607	0.067101	0.0251526	0	0	0.244488	0.0405569	0.269595	0.0238698	0.822549	0.761318	0	0.132998			0.759219	0	0.0261294	0.255189	0.0339438	0.437851	0.0844395			0.0029304	0.654457	0.240103	1	0.396337	0.508669	0.468132	0.191785	0.504274	0.206919			0.369719	0.670574	0.54823	0.105495	0.870482
	0.211966	0.410012	0.310379	0.447863	0.506471	0.171184	0.000976801	0.330221	0.0123581	0.0843648	0.441514	0	0.00684292	1	0.0151332	0.40515	0.0405063	0.603922	0.695038	0.0361197	0.0357642			0.96337	0	0	0.24884	0.034188	0.289377	0.541298			0	0.661538	0.168638	0.930159	0.128938	0.519658	0.39536	0.033711	0.18779	0.367604			0.281319	0.860317	0.397802	0.433455	0.644829
	0.0459096	0.308669	0.261783	0.506227	0.573871	0.625153	0	0.330221	0.0123581	0.0983713	0.311355	0	0	1	0.228814	0.331693	0.157685	0.926797	0.496921	0.436533	0			0.664225	0	0	0.238828	0.0246642	0.575092	0.527286			0.00952381	0.632234	0.425964	0.871062	0.236142	0.58022	0.211966	0	0.331136	0.489169			0.485714	1	0.70232	0.226862	0.386546
	0.0241758	0.799267	0.318926	0.0788767	0.642979	0.733089	0	0.379032	0.0807062	0.0273616	0.017094	0	0.0391913	0.756485	0.365012	0.34911	0.388788	0.99902	0.428106	0.532766	0			0.321612	0.0246288	0.197314	0.3221	0.0576313	0.196337	0.457227			0.0031746	0.242979	0.303856	0.871062	0.0214896	0.527473	0.0510379	0	0.884737	0.636922			0.273748	1	0.941392	0.228327	0.163655
	0.0034188	0.4442	0.295726	0.335287	0.297192	1	0	0.372666	0.318789	0.0140065	0	0	0.103888	0.233463	0.252421	0.384703	0.20434	0.552941	0.422673	0.48065	0.0684549			0.294017	0.0268019	0.0976801	0.602442	0.149206	0.45348	0.67736			0	0.245421	0.215938	0.602686	0.0102564	0.553846	0.0520147	0	0.508181	0.388296			0.23663	1	0.718926	0.308181	0.22741
	0.227595	0.620269	0.0227106	0.170696	0.531868	0.817338	0	0.372666	0.082976	0.0700326	0	0	0.353344	0.236381	0.252421	0.20106	0.410488	0.532353	0.409634	0.401703	0.0930427			0.168498	0.00434625	0	0.803907	0.0324786	0.768498	0.57854			0	0.611966	0.195116	0.713309	0.0266178	0.451038	0.0520147	0	0.508181	0.290333			0.220757	0.26862	0.906471	0.317216	0.205572
	0.468864	0.653968	0.0339438	0.170696	0.675214	0.189744	0	0.536503	0.139723	0	0	0	0.745879	0.182555	0.183414	0.213934	0.410488	0.61732	0.332126	0.254644	0.0564403			0.029304	0	0	0.497924	0.168987	0.421978	0.350664			0.0041514	0.631258	0.236761	0.776801	0.0346764	0.0676435	0.0188034	0	1	0.00808277			0.314286	0.171673	1	0.203419	0.205572
	0.115751	0.368987	0.23956	0.149451	0.286447	0.010989	0	0.713922	0.0930643	0	0	0.00122812	1	0.517185	0.369249	0.37978	0.685353	0.729739	0.16552	0.0714654	0			0.029304	0	0	0.348962	0.319902	0.001221	0.561209			0	0.673016	0.0611825	0.550183	0.0913309	0.138217	0.0454212	0	0.742125	0.00808277			0.426862	0.129426	0.51917	0	0.190512
	0	0.677167	0.458364	0.0527473	0.528205	0.0168498	0	0.713922	0.135183	0.0019544	0	0	1	0.250973	0.421308	0.333586	0.462929	0.729739	0.142702	0.139835	0			0.002442	0	0	0.394383	0.322833	0.001221	0.466814			0	1	0.124422	0.823932	0.0913309	0	0.145788	0	0.116972	0.00517297			0.206593	0.132601	0.278144	0	0.0998996
	0	0.533333	0.665201	0.0031746	0.183639	0	0	0.589559	0.0156368	0.0306189	0	0	0.407154	0.384241	0.318402	0.248012	0.423508	0.582353	0.343716	0.387771	0			0	0	0	0.426374	0.238095	0	0.0759587			0	0.804151	0.0897172	0.800488	0.0261294	0	0.0571429	0	0.0449328	0.0200453			0.165324	0.0666667	0.310623	0	0
	0	0.533333	0.452503	0	0.159707	0	0	0.414261	0.0721311	0.196743	0	0	0.0407465	0.531777	0.393462	0.260886	0.125497	0.118954	0.535675	0.389577	0			0	0	0	0.476679	0.529915	0	0.034292			0	0.624664	0.211054	0.433211	0.0114774	0	0.161416	0	0.00512821	0.481733			0.119414	0.0481074	0.358974	0	0.0065261
	0	0.970452	0.369719	0	0.212698	0	0	0.146435	0.0814628	0.193811	0	0.0049125	0.0407465	0.574254	0.349879	0.225293	0	0.197712	0.348062	0.19453	0.0122939			0.000732601	0	0	0.159707	0.346764	0.013431	0.388274			0	0.362882	0.42545	0.348474	0.00659341	0	0.232479	0	0.00537241	0.460071			0.146764	0.0515263	0.368254	0	0.00753012
	0	0.965079	0.779487	0	0.34359	0	0	0.146435	0.215637	0.190879	0	0.0049125	0	0.265564	0.329298	0.244226	0	0.0477124	0.101413	0.00825593	0.0983515			0	0	0	0.00586081	0.122344	0	0.307153			0	0.46862	0.27892	0.102564	0.0847375	0.001221	0.582418	0	0.0175824	0.561267			0.170452	0.0705739	0.54652	0	0.00276104
	0.000976801	0.637607	1	0	0.618071	0	0	0.251698	0.176293	0.338762	0	0.311022	0.0258165	0.44585	0.329298	0.402878	0	0.227778	0	0	0.074043			0	0	0	0.112576	0.028083	0	0			0	0.641514	0.126221	0.0881563	0.248107	0.0148962	0.582418	0.0101983	0.0175824	1			0.260317	0.0192918	0.662759	0	0
	0.00732601	0.547009	0.964347	0	0.496703	0.002442	0	0.397284	0.0615385	0.649837	0	0.930918	0.344012	0.629377	0.384383	0.402878	0	0.345098	0.00217313	0.00825593	0.0340877			0	0	0.0151404	0.399756	0.0153846	0	0			0	0.841514	0.126221	0.0881563	0.0901099	0.0144078	0.553114	0.076204	0.00537241	0.587456			0.394628	0.0192918	0.370452	0	0
	0	0.971429	0.402442	0	0.387546	0	0	0.397284	0.0209332	0.429316	0.115751	0.256678	0.393468	0.514591	0.684019	0.492995	0	0.197712	0	0	0.0036323			0	0	0	0.532112	0.00952381	0.015873	0			0	0.0942613	0.044473	0.0358974	0.121612	0	0.228816	0.187535	0.002442	0.66893			0.332601	0.00586081	0.480342	0	0
	0	0.8	0.588523	0.0737485	0.191209	0	0	0.363752	0.0209332	0.452117	0.119414	0.0669328	0.297045	0.514591	0.665254	0.296479	0	0.177124	0	0	0			0	0	0	0.455678	0.0200244	0.142613	0			0	0	0.0169666	0.041514	0.0029304	0	0.193651	0.0541076	0	0.375364			0.289621	0.032967	0.406838	0	0.153112
	0	1	0.19243	0.039072	0.266178	0	0	0.41893	0.0121059	0.181107	0	0.00429843	0.0531882	0.242542	0.846852	0.366906	0	0.110458	0	0	0			0	0	0	0.371917	0.0432234	0.00561661	0			0	0	0	0.0175824	0.00781441	0	0.875458	0	0	0.0724216			0.217582	0.032967	0.48254	0	0.293424
	0	1	0.107448	0.111111	0.218315	0	0	0.50764	0	0.00390879	0	0	0	0.400454	0.441889	0.309731	0	0.0503268	0	0	0			0	0	0	0.143101	0.0471306	0.00586081	0			0	0	0	0.0388278	0.0026862	0.0043956	0.563614	0	0.0029304	0.236017			0.308425	0.0166056	0.476923	0	0.275351
	0	1	0.392918	0.111111	0.140415	0	0	0.50764	0.0660782	0	0	0	0	0.0830091	0.530266	0.309731	0	0.051634	0	0	0			0	0	0	0.0031746	0.207326	0.10989	0			0	0	0	0.0388278	0.0710623	0.0043956	0.515995	0	0	0.0326544			0.210256	0	0.596581	0	0.0818273
	0	0.937729	0.562637	0.367521	0.10232	0	0	0.230051	0.284237	0	0	0	0	0.432231	0.306295	0.367285	0	0.373856	0	0	0.00670578			0	0	0	0	0.0576313	0.0126984	0			0	0	0.0884319	0.103785	0.0793651	0.284737	0.316239	0.0473088	0	0.0229551			0.210256	0	0.896947	0	0.0419177
	0.0021978	0.416361	0.338217	0.203175	0.185836	0	0	0.451613	0.3029	0	0	0.0368437	0	0.0667964	0.233051	0.160545	0	0.507843	0	0	0.0106175			0	0	0	0	0.0026862	0.018315	0			0.0166056	0	0.241388	0.436142	0.222466	0.640537	0.0178266	0.179603	0	0			0.165079	0	1	0	0.0886044
	0	0.875702	0.213675	0.149939	0.0891331	0	0	0.451613	0.3029	0.000325733	0	0.440282	0	0.0667964	0.389831	0.0908747	0	0.629739	0	0	0.0120145			0	0	0	0	0.00634921	0.0002442	0			0.0444444	0	0.159897	0.582418	0.127473	0.389988	0.0153846	0.119263	0	0			0.195849	0	0.912821	0	0.419177
	0	0.540415	0.125763	0.0925519	0.106716	0	0	1	0.259773	0	0	0.0681609	0	0	0.514528	0	0	0.75719	0	0	0.00111763			0	0	0	0	0	0.0981685	0			0.0275946	0	0.236504	0.493529	0.127473	0.0153846	0	0	0.0879121	0			0.313553	0	0.684982	0	0.133534
	0	0.476435	0.150672	0.0117216	0.182173	0	0	0.848048	0.466078	0	0	0.183298	0	0.0859274	0.284504	0	0	0.79281	0	0	0			0.001221	0	0	0	0	0.587302	0			0	0	0.236504	0.493529	0.267155	0	0	0.0410765	0.0376068	0			0.269109	0	0.478632	0	0
	0	0.108669	0.165079	0.0117216	0.125763	0	0	0.848048	0.411854	0	0	0.0282469	0	0.0324254	0.284504	0	0	0.472876	0	0	0			0	0	0	0	0	0.322833	0			0	0	0.296658	0.762393	0.296703	0	0	0.365439	0.0376068	0			0.0581197	0	0.463492	0	0
	0	0.0141636	0.0507937	0	0.037851	0	0	0.574703	0.34628	0.0368078	0	0.187596	0	0.0168612	0.0102906	0	0	0.116667	0	0	0			0	0.134009	0	0	0	0.0810745	0			0	0	0.112082	0.287179	0.283028	0	0	0.347025	0	0.0914969			0	0	0.479121	0	0
	0.0105006	0.0612943	0.0105006	0.00708181	0.0166056	0	0	0.345076	0.201261	0.247557	0	0.187596	0	0	0	0	0	0	0	0	0			0	0.227816	0	0	0	0.283028	0			0	0	0.00231362	0.01221	0.192674	0	0.018315	0.191501	0	0.319108			0	0	0.596825	0	0
	0	0.0612943	0.0173382	0	0.0148962	0	0	0.379032	0.194956	0.0166124	0	0.00859687	0	0	0	0	0.0238698	0.0385621	0	0	0			0	0.154292	0	0	0	0.567277	0			0	0	0.0791774	0	0.14188	0	0.275702	0.0150142	0	0.366958			0	0.0698413	0.377045	0	0
	0	0.244689	0.0444444	0.0029304	0	0	0	0.379032	0.0771753	0.0908795	0	0.0515812	0	0	0	0	0.0122966	0	0	0	0			0	0	0	0	0	0.558242	0			0	0	0	0	0.153602	0	0.242735	0.0291785	0	0			0	0.300855	0.246398	0	0
	0	0.164835	0.200733	0.00537241	0.0490842	0	0	0.332767	0.146028	0.143322	0	0.352472	0	0	0	0	0	0	0	0	0			0	0	0	0	0	0.558242	0			0	0	0	0	0.14652	0	0.017094	0	0	0			0.0412698	0.028083	0.0302808	0	0
	0	0.477411	0.206838	0.00537241	0.0271062	0	0	0	0.0335435	0	0	0.0552656	0	0	0	0	0	0.0777778	0	0	0			0	0	0	0	0	0.203907	0			0.0002442	0	0	0	0.324298	0	0	0	0	0			0.1116	0	0.0229548	0	0
	0	0.6	0.200733	0.0351648	0.0114774	0	0	0	0.0100883	0	0	0.147068	0	0	0	0	0.0122966	0.200654	0	0	0			0	0	0	0	0	0	0			0.0002442	0	0	0	0.574115	0	0	0	0	0			0.277167	0	0.0192918	0	0
	0	0.292063	0.0346764	0	0.0014652	0	0	0	0	0	0	0.40129	0	0	0	0	0	0.65719	0	0	0			0.03663	0	0	0	0	0	0			0.0515263	0	0	0	0.257631	0	0	0	0	0			0.497436	0	0.0236874	0	0
	0.0046398	0.0529915	0.0295482	0	0.0107448	0	0	0	0	0	0	0.169174	0	0	0	0	0.0603978	0.578431	0	0	0			0.0913309	0	0	0	0	0	0			0.406593	0	0	0	0.104029	0	0.0417582	0	0	0			0.0744811	0	0.000976801	0	0
	0.220757	0.0979243	0.0324786	0	0.0039072	0	0	0	0	0	0	0.190973	0	0	0	0	0	0.0611111	0	0	0			0.211477	0	0	0	0	0.0173382	0			0.310379	0	0	0	0.0266178	0	0.310379	0	0	0			0.013431	0	0	0	0
	0.604151	0.45177	0.0168498	0	0	0	0	0	0	0	0	0	0	0	0	0	0	0	0	0	0			0.102076	0	0	0	0	0	0			0.019536	0	0	0.0336996	0.245177	0	0.0173382	0	0	0			0	0	0	0	0
	0.179976	0.375824	0.0112332	0	0	0.0004884	0	0	0	0	0	0	0	0	0	0	0	0	0	0	0			0	0	0	0	0	0	0			0	0	0	0.0920635	0.500366	0	0.0627595	0	0	0			0	0	0	0	0
	0.0253968	0.0754579	0.0112332	0	0	0.000732601	0	0	0	0	0	0	0	0	0	0	0	0	0	0	0			0	0	0	0	0	0	0			0.001221	0	0	0	0.500366	0	0	0	0	0			0	0	0	0	0.125
	0	0.0754579	0.224664	0	0	0.0852259	0	0	0	0	0	0	0	0	0	0	0	0	0	0	0			0	0	0	0	0	0	0			0	0	0	0.0141636	0.810501	0	0	0	0	0			0	0	0	0	0.00828313
	0.0019536	0.0898657	0.139683	0	0	0	0	0	0.0100883	0	0	0	0	0	0	0	0	0	0	0	0			0	0	0	0	0	0	0			0.0571429	0	0	0.0141636	0.28083	0	0	0	0	0			0	0	0	0	0
	0.0041514	0.0119658	0.0290598	0	0	0	0	0	0	0	0	0	0	0	0	0	0	0	0	0	0			0	0	0	0	0.001221	0	0			0.03663	0	0.025964	0.43199	0.160684	0	0	0	0	0			0	0	0	0	0
	0.00976801	0.0014652	0	0	0	0	0	0	0	0	0	0	0	0	0	0	0	0	0	0	0			0	0	0	0	0	0	0			0	0	0.025964	0.233455	0.0700855	0	0	0	0	0			0	0	0	0	0
	0	0	0	0	0	0	0	0	0	0	0	0	0	0	0	0	0	0	0	0	0			0	0	0	0	0	0	0			0	0	0	0.00634921	0.0571429	0	0	0.00368272	0	0			0	0	0	0	0
	0.020757	0.0151404	0	0	0	0	0	0	0	0	0	0	0	0	0	0	0	0	0	0	0			0	0	0	0	0	0	0			0	0	0	0.0031746	0.149695	0	0	0.00368272	0	0			0	0	0	0	0
	0	0.0151404	0.0034188	0	0	0	0.0866911	0	0	0	0	0	0	0	0	0	0	0	0	0	0			0	0	0	0	0	0	0			0	0	0	0.00659341	0.0437118	0	0	0.00396601	0	0			0.00927961	0	0	0	0
	0.0246642	0.010989	0.0039072	0	0	0	0.00512821	0	0	0	0	0	0	0	0	0	0	0	0	0	0			0	0	0	0	0.00805861	0	0			0	0	0	0.0175824	0.0598291	0	0	0	0	0			0.0581197	0	0.0043956	0	0
	0.208547	0	0	0	0	0	0.0647131	0	0	0	0	0	0	0	0	0	0	0	0	0	0			0	0	0	0	0.0019536	0	0			0	0	0	0.0100122	0.152381	0	0	0	0	0			0.0967033	0	0	0	0
	0.030525	0.003663	0	0	0	0	0	0	0	0	0	0	0	0	0	0	0	0	0	0	0			0	0	0	0	0.00781441	0	0			0	0	0	0	0.0319902	0	0	0	0	0			0.019536	0	0	0	0
	0	0.0039072	0	0	0	0	0	0	0	0	0	0	0	0	0	0	0	0	0	0	0			0	0	0	0	0.010989	0	0			0	0	0	0.002442	0	0	0	0	0	0			0	0	0.0126984	0	0
	0	0	0	0	0	0	0	0	0	0	0	0	0	0	0	0	0	0	0	0	0			0	0	0	0	0.010989	0	0			0	0	0	0	0	0	0	0	0	0			0	0	0.00976801	0	0
	0	0	0	0	0	0	0	0	0	0	0	0	0	0	0	0	0	0	0	0	0			0	0	0	0	0	0	0			0	0	0	0.0004884	0	0	0	0	0	0			0	0	0	0	0
	0.000976801	0	0	0	0	0	0	0	0	0	0	0	0	0	0	0	0	0	0	0	0			0	0	0	0	0.0029304	0	0			0	0	0	0	0	0	0	0	0	0			0	0	0.0307692	0	0
	0	0	0	0	0	0	0	0	0	0	0	0	0	0	0	0	0	0	0	0	0			0	0	0	0	0.0029304	0	0			0	0	0	0	0	0	0	0	0	0			0	0	0.0202686	0	0
	0	0	0	0	0	0	0		0	0	0	0	0	0	0	0	0	0	0	0	0			0	0	0	0	0.00830281	0	0			0	0	0	0	0	0	0	0	0	0			0	0	0.0156288	0	0
													0	0	0	0	0		0	0	0			0	0	0	0	0	0	0			0	0		0	0		0	0	0	0			0	0	0	0	0
																											0
	0 min																							0 min									0 min												0 min
	1	0.420269	0.178999	0.267857	0.236834	0.877295	0.554092	0.0734919	0.507463	0.667814	0.706996	0.938264	0.169105	0.595478	0	0.227007	1	0.106921	0.190724	0.362247	0.40562			0.638584	1	1	0.0533981	0.0520048	0.0453291	0.518109			1	0.823932	1	1	0.910867	0.748687	0.0026862	0	1	0			0.0358306	0.621076	0.269109	0.464419	0.549344
	1	0.333089	0.015873	0.158482	0.262413	0.118421	0.562067	0.0734919	0.433955	0.667814	0.706996	0.938264	0.130486	0.311667	0.250192	0.017568	0.912995	0.106921	0.15097	0.78413	0.00144092			0.638584	0.740273	0.501832	0.0533981	0.0520048	0.223098	0.506539			1	1	1	0.653236	1	0.275735	0.004884	0	1	0.209851			0.0358306	0.936259	0.562882	0.934925	1
	1	0.403663	0.0214896	0.276467	0.560939	0.0746634	0.395284	0.108751	0.387687	1	0.686218	0.996506	0	0.637061	0.369515	0.0403031	0.485778	0.0853709	0.117369	0.485954	0.0230548			0.737241	0.3796	0.178266	0.0582524	0.04605	0.208908	0.395875			0.75116	1	0.666223	0.551893	1	0.536765	0.131136	0.186189	0.996825	0.0488411			0.0929592	0.984625	0.181441	1	0.664074
	0.889866	0.435897	0.0144078	0.373724	0.897683	0.0171359	0.196255	0.0794393	0.447388	0.802065	0.927144	0.273733	0	1	0.168591	0.0578712	0.234244	0.0675508	0.04354	0.258255	0			0.912332	0.270242	0.186081	0.0519703	0	0.279464	0.874748			1	1	0.441933	0.877167	1	0.557248	0.203663	0.211253	0.756288	0			0.140316	1	0.123565	0.882959	0.425377
	0.829792	0.7558	0.107937	0.507015	0.5161	0	0.0339806	0.0794393	1	0.805938	0.954235	0.122889	0	0.588615	0.226328	0.221151	0.241495	0.446747	0.00473261	0.14342	0.0295389			1	0.430074	0.345299	0.086522	0	0.279464	1			1	1	0.230496	1	1	0.990284	0.799267	0.241432	0.768742	0			0.250564	1	0.113309	0.768727	0.195916
	1	1	0.101343	0.592793	0.205838	0	0.00762829	0.358539	0.698881	0.22031	0.911362	0.0157251	0	0.342753	0.313318	0.314847	0.187953	0.404476	0.0312352	0.322819	0.525216			1	0.301788	0.686203	0.104512	0.0393013	0.258573	0.622736			0.526252	1	0.20789	0.726496	1	1	0.657631	0.656266	0.812698	0			0.238286	0.868354	0.01221	0.516854	0.161886
	1	1	0.166789	0.862245	0.29341	0	0.0180305	0.52209	0.395896	0.463425	0.361126	0	0	0.693985	0.655119	0.56321	0.339654	0.995856	0.212967	0.673731	0.956772			1	0.252366	0.760195	0.27984	0.280667	0.498226	0.987928			1	1	0.157801	0.845665	1	0.740809	0.567033	0.0716113	0.692552	0			0.645953	0.626842	0	0.318352	0.33544
	1	0.962637	0.573626	0.862245	0.362022	0	0.0180305	0.52209	0.395896	0.824441	0.492109	0	0.172616	0.693985	0.720554	0.869445	0.251534	0.676337	0.245622	0.585017	1			1	0.134595	0.70696	0.742718	0.280667	0.823413	0.785714			0.845665	1	0.172429	1	1	0.330357	0.980708	0.307928	0.802686	0.0525662			0.760712	0.626842	0	0.287453	0.594069
	0.918193	0.308669	0.392186	0.4375	0.31297	0	0.0475035	0.202209	0.325373	0.836919	0.580747	0.202097	0.473376	0.232943	0.618938	1	0.476297	0.0658931	0.168481	0.485461	0.309798			1	0.0736067	0.501832	1	0.839222	0.459992	0.981388			0.213431	1	0.312943	0.832479	1	0.144695	1	0.834271	0.920147	0.190811			0.427963	0.326073	0	0.235019	0.349538
	0.912821	0.123321	0.324054	0.0902423	0.367439	0	0.145978	0.0564996	0.204478	0.797762	0.999211	0.486313	1	0.0549051	0.618938	0.70031	0.263804	0.0658931	0.153336	0.857072	0			1	0.0630915	0.684737	0.674186	0.173482	0.325976	0.839034			0.206105	1	0.516844	1	1	0.10688	1	1	1	0			0.867201	0.15663	0.023199	0.185393	0.100146
	0.77094	0.301832	0.413675	0.535077	0.394222	0	0.238558	0.0395072	0.228731	0.494406	1	0.0320326	0.352253	0.0347194	0.491917	0.692043	0.132181	0.131372	0.140558	0.744702	0			1	0	0.924542	0.488292	0.515284	0.336618	0.96831			0.474725	1	0.456117	1	1	0.0900735	1	0.981074	1	0.00910596			0.756201	0.289878	0.0786325	0.141854	0.140982
	0.498901	0.503297	0.213675	0.237564	0.605176	0	0.237517	0.0395072	0.102612	0.128657	0.588638	0	0	0	0.828329	0.641405	0.0295594	0.227932	0.0837672	0.569739	0			1	0.20715	0.889621	0.63992	0.608178	0.592432	0.96831			0.319658	1	0.390957	1	0.957998	0.0845588	1	0.70844	1	0.0711921			0.511651	0.289878	0.213675	0.162921	0.170637
	0.263736	0.503297	0.017094	0.42889	0.382185	0	0.132108	0.0450297	0.252612	0.0576592	0.351394	0	0	0	1	0.430589	0.0713887	0.94281	0.113109	0.300148	0.0446686			1	0.086225	0.502564	0.78241	1	0.497044	0.719819			0.214164	1	0.175975	1	1	0.141019	1	0.168798	1	0.554222			0.393636	0.42697	0.284982	0.141854	0.00729217
	0.21685	0.29011	0.102808	0.42889	0.343966	0.0104039	0.132108	0.0225149	0.608582	0.0800344	0.351394	0	0.00760679	0	0.454196	0.2804	0.000557724	0.747617	0.168954	0.103499	0.164986			1	0.929548	0.221978	0.644774	0.834855	0.639338	0.283702			0.279609	0.272527	0.125887	1	1	0.0976891	1	0.31202	1	0.646937			0.286144	0.575272	0.1221	0.0884831	0
	0.270085	0.848596	0.0959707	0.249681	0.343966	0.0253978	0.180305	0.0225149	0.61306	0.0469019	0.448711	0	0.0825044	0	0.454196	0.369618	0	0.747617	0.215807	0.163135	0.144092			1	0.121977	0.245177	0.34209	0.834855	0.550256	0.171529			0.161661	0.272527	0.0882092	1	1	0.142595	1	0.348849	0.402198	0.61548			0.387121	0.575272	0.0864469	0.0870787	0
	0.251526	0.550427	0.0153846	0.338329	0.544087	0.485618	0.31068	0.0280374	0.438806	0.0266781	0.333772	0.0151427	0.0825044	0	0.110085	0.505684	0	0.143804	0.251301	0.115328	0.329971			0.982662	0	0.222222	0.280697	0.00992457	0.684667	0.201207			0.406838	0.539438	0.244681	1	1	0.153361	1	0.192839	0.247863	0.708609			0.927587	0.798206	0.101099	0.194288	0.0160428
	0.307937	0.95409	0	0.190689	1	0.485618	1	0.242991	0.598881	0.00129088	0.236981	0	0	0	0.0230947	0.526352	0	0.459594	0.26408	0.0867422	0.39121			0.720635	0	0.0564103	0.56482	0	0.55065	0.0603622			0.182662	0.89768	0.236702	1	1	0.228992	0.753846	0.0296675	0.291331	1			0.499875	0.73927	0.184615	0.196629	0.00680603
	0.409035	0.870818	0	0.443559	0.828167	1	0.885229	0.242991	0.100373	0	0.110468	0.049505	0	0.0234154	0.169361	0.230451	0	0.400332	0.167534	0	0.385447			0.275458	0	0.0139194	0.595374	0	1	0.0261569			0.0979243	0.726984	0.43484	1	0.284493	0.0819328	0.374115	0.00153453	0.146764	0.772765			0.422952	0.491031	0.32381	0.103464	0.0160428
	0.326252	0.870818	0.0874237	0.361926	0.579898	0.341799	0.470874	0.376805	0	0.00215146	0.129932	0.57251	0	0.413807	0.0662048	0.120565	0	0.404061	0.160435	0	0.653458			0.144567	0	0.0275946	0.434323	0	0.58652	0.163984			0.046398	0.616606	0.469858	1	0.221978	0.0501576	0.2	0.00358056	0.0612943	0.590232			0.321724	0.491031	0.357265	0.0332397	0
	0.141392	0.431746	0.0874237	0.361926	0.408065	0.130661	0.218793	0.230671	0	0.000860585	0.16728	0.943506	0	0.604764	0.235566	0.173958	0.032348	0.470369	0.13062	0	0.507925			0.042735	0.0283912	0.0803419	0.139063	0.00158793	0.823019	0.263078			0.0732601	0.2	0.527482	1	0.333089	0.0207458	0.385348	0	0.0407814	0.314156			0.241794	0.155669	0.375092	0.0529026	0
	0.0564103	0.0847375	0.0940171	0.184311	0.229913	0.223072	0.0145631	0.066695	0	0.0137694	0.185166	0.743157	0	0.513928	0.113164	0.0843955	0.192973	0.520099	0.103644	0	0.136167			0.0854701	0	0.210256	0.0182753	0.000793966	0.43516	0.474849			0.0945055	0.0737485	0.0567376	1	0.338217	0.0286239	0.272283	0	0.0136752	0.849338			0.173641	0.310058	0.265201	0.0102996	0
	0.100855	0.397802	0.159463	0.623087	0.174842	0.454712	0	0.066695	0	0.0524957	0.457391	0.45661	0	0.513928	0.0300231	0.0905959	0.249303	0.685039	0.0856602	0.0182356	0.0136888			0.156777	0	0.00708181	0.0142776	0.00555776	0.162397	0.279678			0.0202686	0.128205	0.218528	1	0.165812	0.0603992	0.51453	0	0.102564	0.878311			0.245051	0.310058	0.62442	0	0.0121536
	0.0271062	0.968498	0.210012	1	0.174842	0.509486	0	0.0603229	0.0455224	0.091222	0.230405	0.0337798	0	0.388777	0.0592764	0.0437478	0.237591	0.91007	0.132986	0.00295712	0.0381844			0.121612	0	0	0.115648	0	0.162397	0.331489			0.0202686	0.0918193	0.329787	1	0.242491	0.343225	0.435165	0	0.0583639	0.379139			0.207467	0.772582	0.987546	0.0285581	0.0150705
	0.0188034	0.335531	0.391697	0.877232	0.188384	0.509486	0	0.0514019	0.0242537	0.16222	0.013414	0.00232964	0	0.567622	0.148576	0.162935	0.342443	0.49109	0.32797	0.043864	0.102305			0.0556777	0	0	0.217875	0.00198491	0	0.0648893			0.0217338	0.281074	0.39805	0.805861	0.121856	0.579832	0.299634	0	0	0.432947			0.141318	0.157591	1	0	0
	0.018315	0.783883	0.318681	0.629145	0.0926873	0.321603	0	0.0514019	0.0839552	0.507745	0.0431352	0.0232964	0	0.66411	0.116243	0.0688942	0.578918	0.00248653	0.360151	0.0566782	0.213977			0.102076	0	0	0.129355	0	0.0559716	0.00201207			0.0153846	0.243223	0.669326	0.448352	0.107937	0.434611	0.299634	0	0	0.00331126			0.216738	0.157591	0.946764	0.00889513	0
	0.0388278	0.555556	0.533578	0.629145	0.0857659	0.161567	0	0.0322855	0.0716418	0.202668	0	0	0.0134582	0.605571	0.235566	0.170513	0.578918	0.0675508	0.320398	0.0709709	0.207493			0.14188	0	0	0.113078	0	0.0559716	0			0	0.422222	0.566489	0.674969	0.140659	0.101366	0.0666667	0	0	0			0.295916	0.0204997	1	0	0
	0.0212454	1	0.701832	0.192283	0.170629	0.200734	0	0	0.0317164	0.0903614	0	0	0.449971	0.502624	0.494226	0.267654	0.770218	0.365935	0.243729	0.246427	0.0151297			0.14188	0	0	0.0391205	0.00158793	0.0161608	0			0.0864469	0.52674	0.691489	0.996093	0.451526	0.0640756	0.185836	0	0	0			0.12428	0.033312	0.948718	0	0
	0.0466422	0.671551	0.255922	0.0188138	0.170629	0.148409	0	0	0.0179104	0.0434596	0	0.137449	0.449971	0.54784	0.494226	0.275921	0.386503	0.365935	0.219593	0.571217	0			0.0832723	0	0	0.000571102	0	0.0126133	0			0.0620269	0.373626	0.449468	1	0.376313	0.041229	0.031746	0	0	0.00413907			0.32022	0.00256246	0.61685	0	0
	0.0290598	0.43199	0.0554335	0	0.0731267	0.334455	0	0.00679694	0.132836	0.0864888	0	0.435061	0.753657	0.199435	0.678984	0.256631	0.216955	0.245752	0.125414	0.782159	0			0.0478632	0	0	0.000285551	0	0.185258	0			0	0.316972	0.14273	0.570208	0.460562	0.0598739	0.0166056	0	0.0046398	0.218957			0.35981	0.00256246	0.328449	0	0
	0	0.43199	0.023199	0	0.0511586	0.291922	0	0.155055	0.112313	0.0434596	0.00315623	0.429237	0.397894	0.119499	0.746728	0.25422	0.139431	0.0285951	0.0586843	0.59586	0			0.0019536	0	0	0	0	0.185258	0			0	0.161172	0.229167	0.373138	0.367766	0.0330882	0.00659341	0	0	0.291391			0.149837	0.00960922	0.272772	0	0
	0	0.366545	0.0586081	0	0.00601866	0.0183599	0	0.829227	0.0152985	0.0619621	0	0.662784	0.397894	0	0.413395	0.35825	0.116564	0.211355	0.0203502	0.218827	0.00144092			0	0	0	0	0	0.221916	0			0	0.0222222	0.00797872	0.617582	0.571184	0.0330882	0.0029304	0.0700767	0	0.287252			0.0739163	0	0.428816	0	0.0043753
	0	0.554823	0.180952	0	0.0523623	0.0183599	0	0.829227	0.13097	0.219449	0	0.662784	0.131071	0.0940654	0.791378	0.263865	0.145566	0.0124327	0.0265026	0.00443568	0			0.003663	0	0	0	0	0.192353	0			0	0.0307692	0	0.835653	0.156044	0.0278361	0.0334554	0.17954	0	0.160182			0.119519	0	0.881563	0	0
	0	0.532112	0.244689	0	0.0141438	0.00122399	0	1	0.0190299	0.609294	0	1	0	0.0121114	0.933025	0.209439	0.185165	0.194778	0	0	0			0.0669109	0	0	0.00314106	0	0.361845	0			0	0.182906	0.0279255	0.401709	0.0866911	0	0.0334554	0.00767263	0	0.280629			0.162616	0.00512492	0.962637	0	0
	0	0.523321	0.613919	0	0.0457418	0	0	0.733645	0.080597	0.547332	0.0115729	0.502038	0.016969	0.0411788	0.688222	0.209439	0.16174	0.320348	0.00331283	0.00246427	0			0.0581197	0	0	0.00856653	0.00674871	0.00197083	0			0	0.350916	0.0518617	0.401709	0.0205128	0	0.113553	0	0	0.547599			0.183413	0	0.784371	0	0
	0	1	0.642002	0	0.02257	0	0	0.733645	0	0.570138	0.0218306	0	0	0	0.727483	0.225629	0.19353	0.365106	0	0.0591424	0			0	0	0	0.0137065	0	0	0			0	0.214652	0	0.105739	0.0214896	0	0.195849	0	0	0.476821			0.178401	0.00320307	0.428083	0	0
	0	0.762637	0.178755	0	0.02257	0	0	0.204333	0	0.253012	0.109153	0	0	0	0.437259	0.175336	0.180703	0.187319	0	0.35929	0			0.00805861	0	0	0	0	0.240441	0			0	0.00952381	0.099734	0.396093	0	0	0.152381	0	0	0.12707			0.191431	0.00320307	0.175824	0	0
	0	1	0.186813	0	0	0	0	0	0	0.163511	0.0762756	0	0.00585138	0	0.544265	0.16259	0.126603	0.0600912	0	0.713652	0.121758			0.0297924	0	0	0.0830954	0	0.0705558	0			0	0.0676435	0.144947	0.332357	0.00805861	0	0.0676435	0	0	0.117136			0.155851	0	0.0854701	0	0
	0	1	0.220269	0	0.0334036	0	0	0	0	0.128657	0.0412941	0	0.207724	0	0.788299	0.173614	0.0211935	0.257356	0	0.509611	0.461816			0.0525031	0	0	0.194746	0	0.0512416	0			0	0.0398046	0.0749113	0.657143	0.0129426	0	0	0	0	0			0.0714107	0	0.0879121	0	0
	0	1	0.138462	0	0.0436353	0	0	0	0	0.0365749	0.0610205	0	0.492101	0	0.676674	0.173614	0.0295594	0.675508	0	0.509611	0.355187			0.0539683	0.00946372	0	0.186465	0	0.0607016	0			0	0.0608059	0.182624	0.657143	0.001221	0	0	0	0.000732601	0			0.156602	0	0.361661	0	0.00194458
	0	0.328449	0.341636	0.0424107	0.104123	0	0	0	0.000746269	0.0236661	0.0610205	0	0.538327	0.264029	0.297152	0.207716	0.162298	0.64857	0	0.301134	0.0511527			0.00512821	0.0483701	0	0.173901	0	0.00630666	0			0.026862	0	0.156028	0.0175824	0	0	0	0.0537084	0	0			0.156602	0	0.432723	0	0.00729217
	0.0026862	0.17558	0.456654	0.0507015	0.104123	0.0367197	0	0.00892099	0	0.00258176	0	0	0	0.45216	0.300231	0.145367	0.305075	0.435143	0	0.0221784	0.00360231			0	0.0799159	0	0.0288407	0	0	0			0.176313	0	0.0314716	0.017094	0	0	0	0.448593	0	0			0.501629	0.0269058	0.514042	0	0.0525036
	0	0.159707	0.312332	0	0.162805	0.0149939	0	0.00892099	0	0.0744406	0	0	0.00819193	0.45216	0.289453	0.0919738	0.233687	0.489432	0	0.0995564	0.00720461			0	0	0	0	0	0.0335041	0			0.257387	0	0	0.369719	0.00830281	0	0	0.0859335	0	0			0.465046	0.0269058	0.393162	0	0.0486145
	0	0.213919	0.470574	0	0.16762	0	0	0.435004	0	0.395439	0	0	0.00819193	0.12717	0.0700539	0	0.0262131	0.597182	0	0.134056	0			0	0.0988433	0	0	0	0.11352	0			0.177778	0	0	0.0603175	0	0	0.0334554	0	0	0			0.414934	0.0762332	0.231502	0	0.2737
	0.00537241	0.463004	0.621001	0	0.172134	0	0	0.699235	0	0.0697074	0	0	0	0.115866	0.0223249	0	0.0022309	0.475342	0	0.043864	0.000720461			0	0.226078	0	0	0	0.0173433	0			0	0	0	0.0603175	0.00659341	0	0.115751	0	0	0			1	0	0.244689	0	0.108896
	0.00879121	0.553602	0.500611	0	0.296419	0	0	0.699235	0	0.0116179	0	0	0	0	0	0	0	0.350601	0	0.119763	0			0.0039072	0.0914826	0	0	0	0.220339	0			0.0019536	0	0	0	0.0202686	0	0.115751	0	0	0			0.426961	0	0.0688645	0	0
	0.0869353	0.431746	0.375092	0	0.241649	0	0	0.404843	0	0	0	0	0	0.101736	0.190146	0	0.0117122	0.368835	0	0.135535	0			0.0722833	0	0	0	0	0	0			0.00512821	0.001221	0.10195	0	0.156777	0	0.0715507	0	0	0			0.0478577	0	0.0512821	0	0
	0.0512821	0.356044	0.328205	0	0.0953957	0	0	0.148683	0	0	0.00210416	0	0	0	0.026174	0	0.0150586	0.397431	0	0.0157713	0			0.0166056	0	0	0	0	0	0			0	0.0976801	0.438387	0.00757021	0.0603175	0	0	0	0	0			0.00576297	0	0.0908425	0	0
	0.0202686	0.356044	0.196337	0	0.121878	0	0	0.0450297	0.0104478	0	0.00315623	0	0	0	0.0785219	0	0.0217513	0.54455	0	0	0			0	0	0	0	0	0	0			0	0.0014652	0.371897	0	0.193895	0	0.0117216	0	0	0.106374			0	0	0.0652015	0	0
	0.0114774	0.794628	0.173871	0	0.121878	0	0	0.0450297	0	0	0	0	0	0	0.322556	0	0.0568879	0.607128	0	0.189256	0			0	0	0	0	0	0	0			0	0	0.503546	0	0.310623	0	0.00561661	0	0	0.371275			0	0	0.0915751	0	0
	0.0212454	0.579731	0.162393	0	0.189889	0	0	0.048853	0	0	0	0	0	0.00524828	0.322556	0	0.177356	0.607128	0	0.731395	0			0.0739927	0	0	0	0	0	0			0.0241758	0	0.361702	0.00903541	0.678388	0	0.0349206	0	0	0.0264901			0	0	0.0117216	0	0
	0	1	0.0669109	0	0.208246	0	0	0.00339847	0	0	0	0	0	0	0.264049	0	0.177356	1	0	0.915229	0			0.0234432	0	0	0	0.00119095	0	0			0	0	0.172872	0.0153846	0.389255	0	0.237607	0	0	0			0.000501128	0	0	0	0
	0	1	0.0261294	0	0.198917	0	0	0.00339847	0.025	0	0	0	0	0	0.329484	0	0.148355	0.90344	0.0265026	0.717595	0			0.0234432	0	0	0	0	0	0			0	0	0.0855496	0.0410256	0.0627595	0	0.157753	0	0	0			0	0	0.0043956	0	0
	0	0.790232	0.0517705	0	0.247367	0	0	0	0.0738806	0.0378657	0	0	0	0	0.274057	0	0.0317903	0.722337	0.0534785	0.873829	0.0158501			0.00610501	0	0	0	0	0	0			0	0	0	0.00537241	0.002442	0	0.157753	0	0	0			0	0	0.0019536	0	0
	0	0.393407	0.0529915	0	0.247367	0	0	0.0437553	0.0242537	0.180723	0	0	0	0	0.00230947	0	0.0239822	0.260257	0.0317085	1	0.0482709			0.0588523	0	0	0	0	0	0			0	0	0	0.025641	0.003663	0	0.12967	0	0	0.197434			0	0	0.0019536	0	0
	0.0942613	0.168498	0.118437	0	0.237436	0	0	0.0437553	0.00634328	0.0262478	0	0	0	0	0	0	0.110429	0.154994	0.0837672	0.370133	0.177233			0.0312576	0	0	0	0.00833664	0	0			0	0	0	0.025641	0.00586081	0	0.0837607	0	0	0.173427			0	0	0.0021978	0	0
	0.0903541	0.234676	0.0664225	0	0.0421306	0	0	0.0174172	0.00634328	0.0623924	0	0	0	0	0	0	0.197434	0.0468297	0.363464	0.00591424	0.199568			0	0	0	0	0	0	0			0	0	0	0.293529	0	0	0	0	0	0			0	0	0	0	0
	0.0622711	0.218071	0.0637363	0	0.0171532	0	0	0	0.0858209	0.0481928	0	0	0	0	0	0	0.204127	0.124741	0.778514	0.0473139	0.0525937			0	0	0	0	0	0	0			0	0	0	0.249328	0.002442	0	0.0107448	0	0	0			0	0	0.0119658	0	0
	0.0295482	0.111111	0.0637363	0	0.0258802	0	0	0	0.276493	0	0	0.00174723	0	0	0	0	0.273285	0.063821	0.920965	0.0473139	0.206772			0	0	0	0	0	0	0			0	0	0	0.00537241	0.0153846	0	0	0	0	0			0	0	0.0275946	0	0
	0.00830281	0.111111	0.0666667	0	0.0514595	0	0	0	0.229478	0	0	0.0529994	0	0	0	0	0.282209	0.0219644	1	0	0.074928			0	0	0	0	0	0	0			0	0	0	0	0.001221	0	0	0	0	0			0	0	0.004884	0	0
	0.0278388	0.319658	0.159219	0	0.0532651	0	0	0	0.180597	0	0	0.462434	0	0	0	0	0.225321	0.00497306	0.997634	0	0.0432277			0	0	0	0	0	0	0			0	0	0	0	0.0034188	0	0	0	0	0			0	0	0	0	0
	0.0017094	0.234188	0.170208	0	0.111044	0	0.0582524	0	0.468657	0.0692771	0	0.0483401	0	0	0	0	0.118238	0	0.860861	0	0.121758			0	0	0	0	0.000396983	0	0			0	0	0	0	0.00512821	0	0	0	0	0			0	0	0	0	0
	0	0.208791	0.0478632	0	0.111044	0	0.824896	0	0.390672	0.206971	0	0.0483401	0	0	0	0	0.133296	0	0.403218	0	0.295389			0	0	0	0	0.00674871	0	0			0	0	0	0	0.0139194	0	0	0	0	0			0	0	0	0	0
	0.00512821	0.0886447	0.018315	0	0.0469455	0	0.726768	0.0242141	0.430224	0.0309811	0	0.0110658	0	0	0	0	0.0150586	0	0	0	0.291787			0	0	0	0	0.00674871	0	0			0	0	0	0	0.0043956	0	0	0	0	0			0	0	0.00805861	0	0
	0.00586081	0.0283272	0.0029304	0	0	0	0.726768	0	0.116418	0	0	0	0	0	0	0	0.00669269	0	0	0	0.37536			0	0	0	0	0	0	0			0	0	0	0.000732601	0	0	0	0	0	0			0.0190428	0	0.0253968	0	0
	0.0017094	0.0283272	0	0	0	0	0.257975	0	0	0	0	0	0	0	0	0	0	0	0.00189304	0	0.311239			0	0	0	0	0.0214371	0	0			0.18315	0	0	0	0	0	0	0	0	0			0.00952142	0	0.0148962	0	0
	0.00610501	0.00537241	0	0	0	0	0.0228849	0	0	0	0.00105208	0	0	0	0	0	0	0	0	0	0.199568			0	0	0	0	0.0123065	0	0			0.0989011	0	0	0	0	0	0	0	0	0			0	0	0.001221	0	0
	0.0004884	0	0.0210012	0	0	0	0	0	0.0011194	0	0	0.00757135	0	0	0	0	0	0	0	0	0.368876			0	0	0	0	0.00119095	0	0			0.196337	0	0	0	0	0	0	0	0	0			0	0	0	0	0
	0.01221	0	0.000976801	0	0	0	0	0	0	0	0.00473435	0	0	0	0	0	0	0	0	0	0.197406			0	0	0	0	0	0	0			0	0	0	0.0002442	0	0	0	0	0	0			0	0	0	0	0
	0	0.0002442	0	0	0	0	0	0	0	0	0	0	0	0	0	0	0	0	0	0	0.00504323			0	0	0	0	0	0	0			0	0	0	0	0	0	0	0	0	0			0	0	0	0	0
	0.0041514	0.0307692	0	0	0	0	0	0	0	0	0	0	0	0	0	0	0	0	0	0	0			0	0	0	0	0	0	0			0	0	0	0	0	0	0	0	0	0			0	0	0	0	0
	0	0	0	0	0	0	0	0	0	0	0	0	0	0	0	0	0	0	0	0	0			0	0	0	0	0.00992457	0	0			0	0	0	0	0.0017094	0	0	0	0	0			0	0	0	0	0
	0	0	0	0	0	0	0	0	0	0	0	0	0	0	0	0	0	0	0	0	0			0	0	0	0	0	0	0			0	0	0	0	0.0131868	0	0	0	0	0			0	0	0	0	0
	0	0	0	0	0	0	0	0	0	0	0	0	0	0	0	0	0	0	0	0	0			0	0	0	0	0	0	0			0	0	0	0	0.161172	0	0	0	0	0			0	0	0	0	0
	0	0	0	0	0	0	0		0	0	0	0	0	0	0	0	0	0	0	0	0			0	0	0	0	0	0	0			0	0	0	0	0.0246642	0	0	0	0	0			0	0	0	0	0
													0	0	0	0	0		0	0	0			0	0	0	0	0	0	0			0	0		0	0.101587		0	0	0	0			0	0	0	0	0
	2 min																							2 min									2 min												2 min
	0.474969	0.119414	0.0275946	0.183978	0.655581	0.456389	1	0	1	0.0954975	0.150915	0.149888	0.338173	0	0.456039	0.117606	0.320156	0.20388	0.015873	0.409549	0			1	0.0892102	1	0.133066	0.023845	0.0794287	0.977786			0.909816	1	0.859903	1	1	0.195522	0.903297	0.0979782	0.671795	0.00345722			0.0405748	0.538217	0.0114613	1	0.487683
	0.474969	0.202198	0.164835	0.104797	0.789977	0.798174	0.679164	0.415366	0.922589	0.0954975	0.150915	0.149888	0.12895	0	0.242512	0.149807	0.530136	0.20388	0.015873	0.715167	0.234209			1	0.127292	0.322449	0.133066	0.023845	0.0864445	0.917234			0.36871	1	0.859903	1	0.967033	0.176617	0.91746	0.0979782	0.531136	0.786517			0.0405748	0.899389	0.146132	0.929176	0.356576
	0.62735	0.147741	0.222222	0	0.583599	0.460446	0.491395	0.415366	0.483817	0.113653	0.382317	0.0950783	0	0	0.21256	0.264263	0.85094	0.367257	0	0.68139	0.688432			1	0.150212	0.36044	0.0941884	0.0369598	0.107993	1			0.691081	1	1	0.501587	1	0.137811	0.980464	0.248834	0.687912	0.544512			0.0524091	1	0.20702	0.364811	0.46263
	0.562149	0.0705739	0.0019536	0	0.212301	0.122042	0.834665	0.295318	0.377044	0.14488	0.293902	0.301454	0	0	0.133333	0.277214	0.694102	0.552076	0	0.274115	0.993612			1	0.295487	0.561068	0.11503	0.0247392	0.128289	0.396274			0.993024	0.697924	0.634997	0.460806	1	0.163184	0.803419	0.841369	0.671062	0.476232			0.0663567	1	0.180516	0.163474	0.758664
	0.714286	0.0420024	0.013431	0.38286	0.103872	0.0987153	0.630916	0.2509	0.344011	0.1939	0.392988	0.446868	0	0	0.153623	0.302065	0.966948	0.520422	0	0.0246833	0.66572			1	0.544076	0.609733	0.181964	0.0247392	0.128289	0.754927			0.550075	0.697924	0.274826	0.813187	0.738217	0.389552	0.6779	0.77916	1	0			0.126374	1	0.241404	0.0187082	0.696033
	1	0.0739927	0.0742369	0.416395	0	0.220757	0.802397	0.2509	0.184852	0.381264	0.333537	0.0240492	0	0	0.281159	0.218761	0.940376	0.547651	0	0.0876908	0.330731			1	0.830042	0.77551	0.393988	0.00655738	0.129541	0.825869			0.613353	0.675458	0.310789	0.864469	1	0.971144	0.0661783	0.133748	1	0			0.149197	1	0.183381	0	0.573278
	1	0.0539683	0.132845	0.00931532	0.0428246	0.238337	0.333436	0.169268	0.156156	0.715323	0.126524	0	0.0606319	0.694342	0.446377	0.294715	0.857421	0.210347	0.0771673	0.244235	0.341377			0.757509	0.720733	0.69325	0.941082	0.0327869	0.233776	0.814045			1	0.414652	0.383253	0.797314	0.718437	0.929353	0.0791209	0	1	0.184961			0.103973	0.753602	0.101719	0	0.474322
	1	0.154579	0.0659341	0.00931532	0	0.0895876	0.333436	0.181873	0.156156	1	0.0829268	0	0	0.694342	0.866667	0.585229	0.639663	0.202859	0.187057	0.234167	0.528744			0.368742	1	0.529356	1	0.0327869	0.572789	0.467933			0.905331	0.414652	0.485239	0.843956	1	0.447761	0.22735	0	1	0.529818			0.438292	0.753602	0.0787966	0	0.339875
	1	0.221001	0	0.00605496	0	0.675794	0.260602	0.181873	0.142809	0.647422	0.719207	0.0128635	0.00768574	0.795346	0.666667	0.787539	0.773817	0.261062	0.177534	0.094836	0.562811			0.572161	0.499647	0.213501	0.858116	0.137109	0.557254	0.334647			0.44295	0.642247	0.388621	0.759707	1	0.703483	0.854701	0	1	0.0190147			0.514793	0.589011	0.0691261	0	0.320668
	1	0.762637	0	0.0158361	0	0.659567	0.182237	0.0714286	0.146813	0.121641	0.763415	0.450783	0.278395	0.50238	0.666667	1	0.963707	0.288632	0.0505495	0.114648	0.166785			0.746764	0.165021	0.197488	0.973948	0.393443	0.394638	0.352562			0.299452	0.432723	0.77241	0.721612	1	0.702488	1	0.0342146	0.805128	0.0501296			0.398563	0.849328	0.15616	0	0.442171
	0.64591	0.512576	0.00757021	0	0.181321	0.925963	0.225569	0.0762305	0.45045	0.0657226	0.343598	0.233221	1	0.041248	0.0763285	0.782989	0.770577	0.350579	0.0153846	0.112374	0.0731015			0.344322	0.0440762	0.301727	0.817635	0.0342772	0.597344	0.318524			0.381166	0.149939	0.777241	1	1	1	1	0	0.447619	0.0345722			0.127642	1	0.217049	0	0.359916
	0.347253	0.361905	0.260317	0	0.000911162	0.93002	0.130301	0.12425	0.279279	0.0399419	0.194512	0.214206	0.133219	0.0920148	0.284058	0.649632	0.379132	0.587134	0.00610501	0.116596	0.149042			0.610989	0.0987306	0.586813	0.19479	0.0655738	1	0.318524			0.475336	0.141148	0.985507	0.812943	0.757753	0.508955	1	0	0.260562	0.0337079			0.443364	1	0.213109	0	0.390814
	0.301832	0.361905	0.398779	0	0.107973	0.496619	0.104794	0.0540216	0.159826	0.0188816	0.257622	0.204698	0.133219	0	0.875362	0.549177	0.029164	1	0.03663	0.0850926	0.381831			0.735287	0.061354	0.376766	0.0537074	1	0.901528	0.481906			0.353264	0.199512	0.332797	1	0.89011	0.0925373	1	0	0.260562	0.126188			0.254861	0.91746	0.253223	0	0.390397
	0.263248	0.0886447	0.393407	0	0.0482916	0.124408	0.104794	0.0522209	0.104438	0.0225127	0.474085	0.00279642	0.0452605	0	0.983575	0.571929	0	0.840027	0.0136752	0.0932121	0.448545			0.538217	0.0796897	0.459027	0.0869739	0.832787	0.683287	0.525618			0.363727	0.281807	0.0960816	1	0.599756	0.0179104	1	0.0653188	0.0656899	0.223855			0.791209	0.88254	0.440903	0	0.906472
	0.908669	0.0771673	0.261294	0.0293433	0.30615	0.362745	0.196374	0.0636255	0.434434	0	0.321646	0.0671141	0.0725875	0	0.983575	0.511726	0	0.840027	0	0.147126	0.117104			0.214164	0.0761636	0.232025	0.37996	0.832787	0.686044	0.326765			0.185351	0.281807	0.0466989	1	0.739194	0.0477612	0.904518	0.22395	0.0437118	0.508211			0.804734	0.88254	1	0	1
	0.655678	0.154823	0.185348	0.381928	1	0.812035	0.220959	0.0636255	0.261929	0	0.0167683	0	0.0725875	0	0.335266	0.466223	0	0.780123	0	0.0318285	0.00141945			0.497924	0.0126939	0.232339	0.673347	0.682861	0.429967	0.0591186			0.253114	0.197558	0.00644122	1	1	0.0263682	0.79536	0.0233281	0.24884	0.796889			0.211327	0.674969	0.954871	0	0.490188
	0.620269	0.181441	0.107204	0.905915	0.940319	0.584178	0.146896	0.0756303	0.0837504	0	0.11128	0	0	0	0.0328502	0.625831	0	0.5742	0.002442	0.134134	0.0603265			0.445421	0.0916784	0.430769	0.737074	0.00357675	0.480331	0.222143			0.229696	0.147009	0.102523	1	1	0.0124378	0.438339	0.208398	0.169231	0.633535			0.391801	0.605861	0.806232	0	0.068476
	0.722589	0.257631	0.0249084	1	0.221868	0.289723	0.135833	0.027611	0	0	0.569512	0	0	0	0	0.509975	0	0.41661	0	0.0759987	0.120653			0.284982	0.0913258	0.590895	0.558717	0.00834575	0.491606	0.238624			0.566019	0.349206	0	1	1	0.0159204	0.138706	0.981337	0.362393	0.796024			0.566779	0.584127	0.474212	0	0.0960334
	0.519414	0.257631	0	0.614346	0.336219	0.577755	0.130916	0.123049	0.102436	0	1	0.184564	0.371477	0	0.129469	0.423871	0	0.590197	0	0.221825	0.0709723			0.166789	0.137518	0.441444	0.169138	0.00804769	0.428965	0.18488			0.54559	0.216117	0.00107354	1	0.260073	0.0323383	0.0879121	0.643857	0.177289	0.622299			0.210059	0.457143	0.425143	0	0.0359081
	0.600977	0.264713	0	0.643689	0.312528	0.441515	0.220652	0.153061	0.0293627	0	0.653963	0.713647	0.421862	0	0.0531401	0.161708	0	0.987747	0.00537241	0.221825	0.216466			0.286203	0.0493653	0.0279435	0.0509018	0	0.201453	0.024364			0.208769	0.535043	0.00107354	1	0.171673	0.210448	0.0854701	0.976672	0.00537241	0.575627			0.215554	0.506471	0.540831	0	0.0860125
	0.495971	0.196581	0	0	0.321185	0.265044	0.343884	0.294718	0.107107	0	0.38628	1	0.404782	0.085669	0	0.0770039	0	0.562628	0.0112332	0.0889899	0.138396			0.24591	0	0	0.0941884	0.00536513	0.0440992	0.0953063			0.0303936	0.38486	0.0391841	0.869109	0.0515263	0.103483	0.289377	0.936236	0.0161172	0.0216076			0.281065	0.563126	0.426934	0	0.187891
	0.564591	0.536752	0.0297924	0	0.157175	0.100406	0.712354	0.812725	0.107107	0	0.16189	0.690157	0.739539	0.085669	0	0.0329016	0	0.27808	0.0129426	0.121793	0.145493			0.312088	0	0	0.212826	0.0104322	0.0721624	0.068076			0.0453413	0.346276	0	0.823687	0.0144078	0.0641791	0.135775	0.536547	0.0017094	0			0.357988	0.319414	0.377149	0	0.260125
	0.46569	0.487424	0.0578755	0.108989	0.172665	0.0453009	0.335894	0.342737	0.145812	0	0.057622	0.460291	0.421862	0.495505	0.0647343	0.0749037	0	0.27808	0	0.068204	0.0951029			0.298657	0	0	0.375952	0.00566319	0.0721624	0.0376209			0.0453413	0.139927	0	0.823687	0.00610501	0.0129353	0.0720391	0	0	0			0.507608	0.16044	0.309456	0.0195991	0.786639
	0.409524	0.154823	0	0.543549	0.244191	0.06119	0.148125	0.0216086	0.0196864	0	0.131098	0.167785	0.0725875	0.127446	0	0.283864	0	0.558203	0.00586081	0.224099	0.0191625			0.593162	0	0	0.0472946	0	0.135806	0.0064493			0.0423518	0.0969475	0	0.869841	0.0029304	0	0.0188034	0	0.0039072	0.316335			0.190617	0.0351648	0.309456	0	0.373695
	0.294505	0.230037	0.0673993	0.0894271	0.178132	0.0726842	0.0104487	0.0420168	0.0687354	0	0.00396341	0	0.0239112	0.373876	0.165217	0.19986	0	0.160994	0.00708181	0.346541	0.0475515			0.510623	0	0.00659341	0.0336673	0.00506706	0.188173	0.00143318			0.100648	0.156044	0	0.62149	0.004884	0	0.0188034	0	0.0039072	0.605013			0.0993238	0.0285714	0.390043	0.00890869	0.0354906
	0.0857143	0.13602	0.0754579	0.0395901	0.137585	0	0	0.057623	0.0303637	0	0	0.0458613	0	0.616605	0.0599034	0.476724	0	0.0850919	0.0119658	0.107178	0.00780696			0.250305	0	0	0	0.000596125	0.188173	0			0.0353762	0.026862	0	0.542369	0	0	0.0503053	0.157076	0.0021978	0.794296			0.176247	0.104518	0.359599	0	0
	0.026862	0.288889	0.0412698	0	0.0350797	0.292765	0	0.00720288	0.0387054	0.0508351	0	0	0	0.608144	0.480193	0.641232	0	0.367257	0.0185592	0	0			0.250305	0	0	0.00881764	0	0.185918	0			0.0468361	0.0437118	0	0.560684	0.0105006	0.0109453	0.0639805	1	0	0.794296			0.16568	0.200977	0.440544	0	0.0237996
	0.0188034	0.351648	0.116239	0	0.053303	0.973969	0.0178242	0.0336134	0.0520521	0.221496	0	0	0	0.606029	0.480193	0.526076	0.0162022	0.367257	0.0598291	0.00974342	0			0.189744	0	0	0	0	0.338762	0			0	0.0771673	0	0.113553	0.00708181	0.0039801	0.116484	0.972006	0	0.368194			0.159763	0.0493284	0.608883	0	0
	0.0034188	0.561172	0.113065	0	0.0159453	1	0.00307314	0.0930372	0.184852	0.41358	0	0	0	0.831835	0.944928	0.329716	0.00453662	0.189925	0.0637363	0.116272	0			0.35409	0	0	0	0	0.184415	0			0	0.304518	0	0.0241758	0.0485958	0	0.161905	0.589425	0	0.478825			0.0769231	0.0417582	0.564112	0	0
	0.00952381	0.561172	0.206838	0.0186306	0.0300683	0.534145	0	0.0180072	0.124124	0.449165	0.00884146	0	0	0.485986	0.87343	0.39027	0.103046	0.10211	0.0383394	0.133485	0			0.313309	0	0	0.125451	0	0.184415	0			0.164425	0.271306	0	0.0202686	0.213919	0	0.310623	0.0653188	0	0.677615			0.134404	0.0346764	0.587034	0	0
	0.041514	0.350672	0.303053	0	0	0.296822	0	0.107443	0.125125	0.105664	0.0914634	0	0	1	0.373913	0.263213	0.178224	0.309054	0.0661783	0.127964	0			0.492552	0	0	0.252104	0.000596125	0.00776748	0.00107488			0.496761	0.104029	0	0	0.401954	0	0.0398046	0	0	0.717373			0.313609	0.110134	0.877507	0	0
	0.0708181	0.158242	0.195849	0	0.0569476	0.279919	0	0.279712	0.122789	0.00835149	0.0341463	0	0	0.198308	0.626087	0.156108	0.0842515	0.351259	0.0874237	0.134784	0			0.315507	0	0	0.326253	0.000298063	0	0			0.15147	0.0642247	0	0	0.133333	0	0.0236874	0	0	0.191876			0.898986	0.0529915	0.833811	0	0
	0.046398	0.406593	0.0837607	0	0.0123007	0.0628803	0	0.854742	0.151151	0	0	0.0559284	0	0	1	0.273364	0.360337	0.461538	0.106471	0.173108	0			0.0576313	0	0	0.553908	0	0	0.00179147			0.126557	0.028083	0.0585078	0.0004884	0.0124542	0	0.0236874	0	0	0			0.262468	0	0.907593	0	0
	0	0.828083	0.0026862	0	0.123918	0.109533	0	1	0.377711	0	0.00396341	0.0576063	0	0.121629	0.52657	0.273364	0.283863	0.519401	0.121123	0.237415	0			0.00805861	0	0	0.34509	0	0	0.00179147			0	0.0253968	0.310252	0.0004884	0	0	0.00781441	0	0	0			0.286137	0	0.780444	0	0
	0.0905983	0.489133	0.00586081	0	0.042369	0.133198	0	0.4994	0.341008	0	0.0634146	0.0458613	0	0.344262	0.72657	0.367868	0.3221	0.408101	0.189255	0.0695031	0			0.0288156	0	0	0.0689379	0	0	0			0	0	0.527644	0.0124542	0	0	0	0	0	0			0.278529	0	0.357808	0	0
	0.0913309	0.701832	0	0.0242198	0.0123007	0.152806	0	0.209484	0.341008	0	0.167683	0.0799776	0	0.344262	0.147826	0.179909	0.620868	0.408101	0.13602	0.0168886	0			0.0442002	0	0	0.00400802	0	0	0			0	0	0.0826624	0.112821	0	0	0	0	0.000732601	0			0.545647	0	0.0820201	0	0
	0.0424908	0.283028	0	0.0484397	0.105695	0.189317	0	0.220288	0.034034	0	0.0902439	0.0268456	0	0.0613432	0.371981	0.080504	0.388853	0.114023	0.0471306	0.00519649	0			0.0144078	0	0	0	0	0	0			0	0	0	0.159707	0.002442	0	0	0	0	0			0.93787	0	0.212393	0	0.155324
	0.0361416	0.491819	0.00586081	0	0.0879271	0.107505	0	0.686675	0.309643	0	0	0.170582	0	0	0.211594	0.180259	0.285159	0.265827	0.00927961	0	0			0	0	0	0	0	0	0			0	0	0	0.383639	0.0039072	0	0	0	0	0.00259291			1	0	0.345272	0	0.407933
	0.0417582	0.656899	0.0310134	0	0.344419	0.269439	0.0101414	0.97419	0.0694027	0	0	0	0	0	0.16715	0.180259	0.014906	0.625936	0.0031746	0	0			0.0017094	0	0	0	0.000596125	0	0			0	0	0	0.383639	0	0	0	0	0	0.455488			0.153001	0	0.868553	0	0.477662
	0.0813187	0.876435	0.003663	0.0428505	0.0255125	0.761663	0	0.858944	0.157491	0	0.267683	0	0	0	0.44058	0.20126	0	0.559905	0.0603175	0	0			0.0466422	0	0	0	0	0	0			0	0	0	0.106471	0.00683761	0	0	0	0	0.460674			0.115807	0	0.708095	0	0.536952
	0.114042	1	0.0310134	0.163018	0.152164	0.667343	0.121389	0.620648	0.00600601	0	0.208537	0.0643177	0	0	0.577778	0.156458	0	0.559905	0.108913	0	0			0.0747253	0	0	0	0	0	0			0	0	0	0	0.0119658	0	0	0	0	0.3293			0.357988	0	0.757163	0	0.017119
	0.210012	0.788278	0.0503053	0.0260829	0.000911162	0.566261	0.0433313	0.259904	0.00600601	0	0.17378	0.197427	0	0	0.525604	0.19566	0	0.121171	0.228571	0	0			0.364835	0	0	0	0	0	0			0	0	0	0	0.0568987	0	0	0	0	0.275713			0.670752	0	0.734599	0	0
	0.488645	0.721368	0.0312576	0.00512343	0.0223235	0.42833	0	0.0792317	0	0	0.0768293	0.221477	0	0	0.436715	0.144207	0	0.104833	0.132845	0	0			0.0285714	0	0	0	0	0	0			0	0	0	0	0.0029304	0	0	0	0	0.0691443			0.518174	0	0.851361	0	0
	0.907448	0.487424	0.00634921	0.0144388	0.0628702	0.164638	0.0196681	0.392557	0.012012	0.00363108	0.029878	0.276286	0	0	0.286957	0.144207	0	0.170184	0.0842491	0.0165638	0			0	0	0	0	0	0	0			0	0	0.120236	0	0	0	0.00879121	0	0	0.290406			0.188081	0	0.592049	0	0
	1	0.357265	0.00781441	0.173265	0.0387244	0.0963489	0.0464044	0.391957	0.034034	0.0399419	0	0.186801	0	0	0.237681	0.00455023	0	0.1113	0.046398	0.115947	0			0	0	0	0	0	0	0			0	0	0.118089	0	0.0017094	0	0.00879121	0	0	0.143475			0.193576	0	0.353868	0	0
	0.620269	0.318926	0.0551893	0.0591523	0.17631	0.155849	0.0832821	0.169868	0.018018	0.367829	0	0.277964	0	0	0.45314	0	0	0.295779	0.0485958	0.331276	0			0	0	0	0	0	0	0			0	0	0.113795	0.0004884	0.010989	0	0.0652015	0	0	0.0406223			0.149197	0	0.0909742	0	0
	0.226374	0.182906	0.0993895	0	0.137585	0.0412441	0	0.354742	0	0.363834	0	0.277964	0	0	0.566184	0	0.00907323	0.236555	0.0559219	0.190971	0.00567779			0	0	0	0	0	0	0			0	0	0	0	0.0046398	0	0.0940171	0	0	0.140017			0.0857988	0	0.00358166	0	0
	0.0984127	0.182906	0.134066	0	0.21549	0.00169033	0	0.673469	0	0.290487	0.000304878	0.0458613	0	0	0.857005	0	0.00777706	0.367597	0.0703297	0	0.0638751			0	0	0	0	0	0	0			0	0	0	0	0.0043956	0	0.0715507	0	0	1			0.0409975	0	0.0010745	0	0.00584551
	0.0527473	0.232479	0.0898657	0	0.206834	0	0.0703749	0.771909	0.00800801	0.229121	0.0152439	0.0223714	0	0	0.806763	0	0	0.367597	0.0568987	0.00714518	0.02555			0	0	0	0	0	0	0			0	0	0	0	0	0	0.0891331	0	0	0.905791			0	0	0	0	0
	0.153846	0.349939	0.406105	0.0190964	0.22779	0	0.0971112	0.127251	0	0.174292	0	0.213647	0	0	0.806763	0	0	0.48162	0	0	0.0432931			0	0	0	0	0	0	0			0	0	0	0	0	0	0.168742	0	0	0.0501296			0	0	0	0	0
	0.144078	0.262759	0.326496	0.00512343	0.172665	0.0020284	0.0749846	0.120048	0.0597264	0.129267	0.0198171	0.00279642	0	0	0.340097	0	0	0.303948	0.000732601	0	0.0269695			0	0	0	0	0	0	0			0	0	0	0	0.000732601	0	0.25812	0	0	0			0	0	0	0	0
	0.10989	0.319414	0.261538	0	0.127563	0.153144	0.254763	0.0942377	0.028028	0.0250545	0.0198171	0.0100671	0	0	0.373913	0	0	0.283526	0	0.144203	0			0	0	0	0	0	0	0			0	0	0	0	0.00659341	0	0.219292	0	0	0			0	0	0	0	0
	0.0493284	0.444689	0.137485	0	0.0892938	0.39689	0.19453	0.119448	0.0643977	0.152505	0.0966463	0	0	0	0.1343	0	0.0155541	0.393125	0	0.602144	0			0	0	0	0	0	0	0			0	0	0	0	0	0	0.219292	0	0	0			0	0	0.0225645	0	0
	0.0180708	0.765568	0.125763	0	0.0136674	0.616633	0.17732	0.0408163	0.0353687	0.0170661	0.0365854	0	0	0	0	0	0.0330525	0.393125	0	1	0.200852			0	0	0	0	0	0	0			0	0	0	0	0	0	0.0923077	0	0	0			0	0	0.0508596	0	0
	0.0547009	1	0.123077	0	0.255125	0.125085	0.102336	0.0060024	0.122456	0	0.00426829	0.135347	0	0	0	0	0	0.262423	0	0.847028	0.163946			0	0	0	0	0.0137109	0	0			0	0	0	0	0	0	0	0	0	0			0	0	0.160817	0	0
	0.10696	1	0.296947	0	0.251025	0.00743746	0.104487	0.0630252	0.122456	0	0.00487805	0.192953	0	0	0	0.0280014	0.0518471	0	0.0173382	0.383566	0.00851668			0	0	0	0	0	0	0			0	0	0	0	0.0017094	0	0	0	0	0			0	0	0.218481	0	0
	0.144322	1	0.515507	0	0.522096	0	0.106023	0.151861	0.111445	0.02687	0.085061	0.011745	0	0	0	0	0.403759	0.04629	0.0642247	0.0730757	0			0	0	0	0	0	0	0			0	0	0	0	0	0	0	0	0	0			0	0	0.133596	0	0
	0.129426	1	0.515507	0	0.413212	0	0.142594	0.165666	0.16016	0.0497458	0.190244	0	0	0	0	0	0.469864	0.0980259	0.172405	0.0730757	0			0	0	0	0	0	0	0			0	0	0	0	0	0	0	0	0	0			0	0	0.0512178	0	0
	0.0749695	1	0.439316	0	0.528018	0.153144	0.0989551	0.17467	0.0807474	0	0.147866	0	0	0	0	0	0.534673	0	0.271551	0.654108	0			0	0	0	0	0	0	0			0	0	0	0	0	0	0	0	0	0			0.0139476	0	0	0	0
	0.003663	1	0.435409	0	0.553075	0	0.0657652	0.140456	0.0163497	0.016703	0.282317	0	0	0	0	0	0.547634	0	0.572161	0.51153	0.0134847			0	0	0	0	0.00327869	0	0			0	0	0	0	0.0002442	0	0	0	0	0			0.0388842	0	0	0	0
	0.00708181	1	0.442002	0	0.304328	0	0.0402581	0.157863	0.232566	0.0130719	0.495427	0	0	0	0	0	1	0	1	0.110101	0.0092264			0	0	0	0	0	0	0			0	0	0	0	0	0	0	0	0	0			0.109467	0	0	0	0
	0.0571429	1	0.523077	0	0.158087	0	0.256607	0.157863	0.329997	0	0.599085	0	0	0	0	0	0.414128	0	0.970452	0.0753491	0.194464			0	0	0	0	0	0	0			0	0	0	0	0.00830281	0	0	0	0	0			0.00422654	0	0	0	0
	0.193651	0.86569	0.599023	0	0.0505695	0	0.686847	0.297119	0.328662	0	0.615549	0	0	0	0	0	0.14582	0	0.856654	0	0.637331			0	0	0	0	0	0	0			0	0	0	0	0.0021978	0	0	0	0	0			0	0	0.0444126	0	0
	0.152869	0.702564	0.484982	0	0	0	0.686847	0.0828331	0.25659	0	0.516463	0	0	0	0	0	0.036941	0	0.47326	0.054888	0.662881			0	0	0	0	0	0	0			0	0	0	0	0	0	0	0	0	0			0	0	0	0	0
	0.0612943	0.702564	0.486935	0	0.0323462	0	0.460971	0	0.199533	0	0.316463	0	0	0	0	0	0.00388853	0	0.119902	0.35531	0.260468			0	0	0	0	0.00417288	0	0			0	0	0	0	0	0	0	0	0	0			0	0	0	0	0
	0.0151404	0.347741	0.218315	0	0	0	0.0408728	0.0666267	0.139806	0	0.267073	0	0	0	0	0	0.00259235	0	0.00805861	0.0490419	0			0	0	0	0	0	0	0			0	0	0	0	0.0021978	0	0	0	0	0			0	0	0	0	0
	0.017094	0.342125	0.447131	0	0	0	0.000921942	0.108043	0.268268	0	0.260061	0.0290828	0	0	0	0	0	0	0	0.0016239	0.0518098			0	0	0	0	0	0	0			0	0	0	0	0	0	0	0	0	0			0	0	0	0	0
	0.0185592	0.229548	0.628571	0	0	0	0.00799017	0.188475	0.117784	0	0.203963	0.0687919	0	0	0	0	0	0	0	0	0.428673			0	0	0	0	0	0	0			0	0	0	0	0	0	0	0	0	0			0	0	0	0	0
	0.0351648	0.0693529	0.431258	0	0	0	0.00122926	0.188475	0	0	0.0253049	0.252237	0	0	0	0	0	0	0	0	1			0	0	0	0	0	0	0			0	0	0	0	0	0	0	0	0	0			0	0	0	0	0
	0.0283272	0.0490842	0.0986569	0	0	0	0.00122926	0	0	0	0.0685976	0.846197	0	0	0	0	0	0	0	0	0.406671			0	0	0	0	0	0	0			0	0	0	0	0	0	0	0	0	0			0	0	0	0	0
	0.0258852	0	0.02442	0	0	0	0	0	0	0	0	0.592841	0	0	0	0	0	0	0.0002442	0	0.0184528			0	0	0	0	0	0	0			0	0	0	0	0.0459096	0	0	0	0	0			0	0	0	0	0
	0.0224664	0	0	0	0	0	0	0	0	0	0	0.357383	0	0	0	0	0	0	0.0017094	0	0			0	0	0	0	0	0	0			0	0	0	0	0.120147	0	0	0	0	0			0	0	0	0	0
	0.0163614	0	0	0	0	0	0	0	0	0	0	0	0	0	0	0	0	0	0	0	0			0	0	0	0	0	0	0			0	0	0	0	0.158242	0	0	0	0	0			0	0	0	0	0
	0.0029304	0	0	0	0	0	0		0	0	0	0	0	0	0	0	0	0	0	0	0			0	0	0	0	0.00178838	0	0			0	0	0	0	0.0275946	0	0	0	0	0			0	0	0	0	0
													0	0	0	0	0		0	0	0			0	0	0	0	0	0	0			0	0		0	0		0	0	0	0			0	0	0	0	0
	4 min																							4 min									4 min												4 min
	0.961416	0.0676435	0.0202686	0.142639	0.855503	1	0.787062	0.0107712	0.332094	0.0948867	0.0896799	0.28442	0.913383	0	0.518479	0	1	0.716222	0.094028	0.130295	0.567421			1	0.0496261	1	0.134691	0.0266178	1	0.160123			0.262279	1	0.201402	0.325031	1	0.0341463	0.0661939	0.370614	1	0.569658			1	1	0.342613	1	1
	0.961416	0.0732601	0	0	0.382368	0.718329	0.184187	0.0107712	0.404611	0.0948867	0.0896799	0.28442	0.8633	0.541774	0.153115	0.0132767	0.803424	0.716222	0.094028	0.0109114	0.619457			1	0.0883753	0.250703	0.134691	0.0266178	0.877025	0.189877			0.831532	0.81685	0.201402	0.308181	1	0.0594235	0.378251	0.370614	1	0.467521			1	1	0.166483	0.794702	0.716676
	1	0.0805861	0	0	0.0479917	0.213795	0.163971	0.280913	0.314615	0.0458619	0.0289735	0.577899	1	0.987941	0.190074	0.0589485	0.732586	0.256247	0.0173655	0	0.262443			0.73519	0.114888	0.330181	0.235441	0.0021978	0.914832	0.243558			1	1	0.104525	0.185104	1	0.0230599	0.173463	0.482456	0.967521	0.68547			1	1	0.14774	0.484106	0.179978
	0.796581	0.0808303	0	0	0.0938967	0.265458	0.250225	0.470487	0.219784	0.0289931	0.108444	0.471014	0.366995	1	0.0601901	0.2735	0.540732	0.0969928	0	0.0256739	0.635747			0.593924	0.0754589	0.361615	0.569132	0.0302808	0.184047	0.155215			0.723477	0.452503	0.634799	0.388034	1	0	0.238475	0	0.808791	1			1	1	0.145535	0.33245	0.12952
	0.504518	0.0449328	0	0	0	0.58615	0.273136	0.470487	0.540721	0.128097	0.18543	0.0332126	0.366995	0.504307	0.214361	0.440255	0.216647	0.140618	0	0.0850449	0.982805			0.245316	0.085656	0.437516	1	0.0302808	0.154134	0.273006			0.22053	0.502564	0.862333	0.668376	1	0.0248337	1	0	0.708913	0.797009			0.788278	1	0.128721	0.190728	0.11333
	0.31746	0.0923077	0.023199	0	0	0.22726	0.233154	0.176648	0.761993	0.283079	0.0910596	0	0.426108	0.114987	0.931362	0.155603	0.168831	0.576451	0.0436256	0.230424	1			0.0931646	0.099932	0.211347	0.763487	0.00659341	0.154134	0.356135			0.278487	0.561172	1	0.691819	1	0	0.984929	0	0.400244	0.742308			1	1	0.0771775	0.149007	0.0922828
	0.971429	0.0964591	0.00708181	0	0.00938967	0.0769442	0.337376	0.00430849	1	0.319452	0	0.374396	0.791461	0.403101	0.315734	0.572491	0.336482	0.55485	0.233799	0.184852	0.295475			0.0941772	0.0360299	0.233836	0.205788	0.000976801	0.0303282	0.212883			0.845776	0.591697	0.553219	0.242979	1	0.0802661	0.69474	0	0.237851	0.173077			0.647619	0.989011	0.0457552	0.0397351	0.104695
	1	0.312088	0	0	0.0625978	0.119264	0.337376	0.00430849	1	0.164997	0.00193157	0.0615942	0.791461	0.403101	0.463569	0.816251	0.62987	0.873359	0.344769	0.114891	0.0113122			0.127342	0.00951734	0.518784	0.035727	0.000976801	0.04113	0.35			0.918468	0.455189	0.312301	0.301099	1	0.233259	0.341608	0	0.121368	0.193162			0.703053	0.989011	0.00771775	0.0410596	0.207501
	0.968987	0.819536	0	0	0.452269	0.067601	0.269542	0	0.682782	0.658935	0	0.00543478	0.351396	0.646856	0.531151	0.993096	0.716057	0.764083	0.179161	0.0346598	0			0.291392	0.472468	0.894454	0	0.0129426	0	0.154908			0.287328	0.30696	0.306565	0.109402	1	0.588914	0.256797	0	0.0732601	0.264957			0.875702	0.970696	0.087376	0.00264901	0.239611
	0.955556	0.834676	0	0.0473765	1	0	0.538634	0	0.290071	1	0.00303532	0	0.632594	0.564169	0.531151	0.890069	0.694215	0.454468	0.0321898	0.0574454	0			0.198987	0.994562	0.487094	0.00500179	0.16801	0	0.217485			0.31336	0.133089	0.316125	0.27033	1	0.819956	0.289598	0	0.237363	0.397863			0.941148	0.747985	0.0151599	0.00662252	0.342957
	0.600733	0.123565	0.134066	0	0.395409	0.0310525	0.831087	0.017234	0.38453	0.890353	0.00496689	0	0.433087	0.100775	0.00211193	0.620287	0.505313	0.299873	0	0.0436457	0			0.324051	0.935418	0.301559	0	0.342613	0	0.813804			0.501965	0.0336996	0.732951	0.543834	0.60464	0.897561	0.101655	0	0.0764347	0.807692			1	0.505983	0.00330761	0	0.390718
	0.37265	0.0818071	0.357021	0.0188487	0.145018	0.0560594	0.293351	0	0.388992	0.348445	0	0.00181159	0.676929	0.0986219	0	1	0.393743	0.429055	0	0.0901797	0			0.370127	0.702243	0.31127	0	0.585104	0.00373909	0.813804			0.711198	0.0336996	0.135118	0.393895	0.590476	0.355211	0.0656028	0	0.114042	0.888462			1	1	0.0432745	0.0139073	0.40394
	0.349695	0.0818071	0.279365	0.222618	0.145018	0.0832646	0.0979335	0	0.383042	0.1165	0.0601545	0.335749	0.578407	0.0142119	0	0.697292	0.449823	0.600593	0	0.0179718	0			0.229873	0.840245	0.13519	0.043587	0.348474	0.105526	1			0.534381	0.0234432	0.445507	0.393895	0.642979	0.0363636	0.0656028	0	0.114042	0.00470085			0.427595	1	0.234289	0.0231788	0.29088
	0.413431	0.123565	0.305006	0.607234	0.066771	0.0107172	0.0979335	0	0.0353291	0.0658935	0.0747792	0.513285	0.20936	0	0	0.794477	0.37072	1	0	0.0821566	0			0.699494	0.840245	0.0856121	0.110754	1	0	0.251227			0.382613	0.0034188	0.67559	0.414164	1	0.0949002	0.0401891	0	0.858364	0.00213675			0.443956	0.278877	0.772878	0.0417219	0.167296
	0.118437	0.0290598	0.0759463	0.559348	0.100156	0.00329761	0.437556	0	0.0717739	0.0263574	0.456402	0.31099	0.20936	0.140396	0	0.473712	0.18477	1	0.00847099	0.0709243	0			0.47519	0.367097	0.141835	0.212933	1	0	0.309816			0.349214	0.00634921	0	0.670818	1	0.14102	0.00472813	0.0822368	1	0			0.728205	0.278877	0.585722	0.0543046	0.0933621
	0.166789	0.0449328	0.00708181	0.383087	0	0.0368233	0.947439	0	0	0.0205588	0.833333	0.576087	0.0595238	0	0	0.394583	0.224911	0.871241	0.0152478	0.165918	0.0524887			0.480506	0	0.134935	0.520186	0.419048	0	0.642945			0.639489	0.0429792	0	0.475458	0.459341	0.358758	0.017435	0.739035	0.933822	0			0.944811	0.435409	0.301268	0.0271523	0.114949
	0.266422	0.0407814	0.0847375	0.0916964	0	0.0274801	0.792004	0.0116329	0	0.0231945	1	0.00181159	0.092775	0.0189492	0.0263992	0.314923	0.468123	0.337569	0.094028	0.0638639	0.0615385			0.791139	0	0.128035	0.769561	0.0327228	0	0.52362			0.515717	0.342369	0	0.520147	0.265446	1	0.0127069	0.854167	0.886691	0			1	0.462027	0.125689	0.0192053	0.143011
	0.259341	0.0376068	0.301587	0.0249618	0	0.0794174	0.66487	0.0107712	0.00669394	0	0.907285	0.163043	0.0377668	0	0.0274551	0.638343	0.354782	0.767471	0.286319	0.00577664	0.00135747			0.911899	0	0.159468	0.517328	0.0046398	0	0.331902			0.118369	0.0576313	0	0.253968	0.0534799	0.355211	0.0070922	0.243421	0.345055	0			1	0.556044	0.0664278	0.00662252	0.0779817
	0.30232	0.0376068	0.532601	0	0.0787689	0.122561	0.404313	0.0189573	0.0699145	0	0.762141	0.566425	0.0119048	0.16236	0	0.394583	0.287485	0.833969	0.164337	0.00449294	0			0.651899	0	0.29517	0.396927	0.0188034	0	0			0.0383104	0.0468864	0	0.225153	0.0126984	0.0607539	0.0135934	0.201754	0.63199	0.0179487			0.398291	0.645665	0.045204	0	0.0261738
	0.267155	0.0527473	0.532601	0.112073	0.459051	0.0981039	0.3531	0.0189573	0.035701	0	0.653698	0.230072	0.00123153	0.0697674	0	0.425916	0.24026	0.544261	0.0567556	0.0330552	0.00226244			0.131139	0	0.484028	0.510897	0.001221	0	0			0.218075	0.0891331	0	0.22906	0.000732601	0	0.03487	1	0.534554	0.577778			0.341148	0.851526	0.0716648	0	0.00296816
	0.279365	0.031746	0.487668	0.197147	0.564945	0.0354493	0.365678	0.277036	0.427296	0	0.454194	0.044686	0.0628079	0.72093	0.254488	0.107807	0.548406	0.662008	0.00127065	0.0343389	0.125792			0.0696203	0	0.118068	0.441229	0.0004884	0	0.00214724			0.400786	0.0385836	0	1	0.000976801	0	0.0319149	0.775219	0.445421	0.691026			0.242735	0.539194	0.0559537	0	0
	0.205128	0.0698413	0.0278388	0.0453388	0.253521	0.00659522	0.508535	0.04567	0.427296	0	0.190673	0.00241546	0.0545977	0.72093	0.43717	0	0.798701	0.415078	0	0.00288832	0.0986425			0.0260759	0	0.094301	0.232583	0.0029304	0.0369755	0.106748			0.00196464	0.0112332	0	1	0.003663	0.00177384	0.0419622	0.64364	0.294994	0.316239			0.254945	0.419292	0.0413451	0	0
	0.223443	0.0778999	0.00732601	0.44218	0.0250391	0	0.624888	0.00387764	0.290814	0	0.0419426	0	0.16954	0.760551	0.244984	0	0.596222	0.415078	0	0.0436457	0			0.00329114	0.0550646	0.00383338	0.0460879	0	0	0.106748			0.00196464	0	0	0.43663	0.0041514	0	0.0481678	0	0.0979243	0.315812			0.0481074	0.436386	0.0388644	0	0
	0.388523	0.133822	0	0.569027	0	0	0.500898	0	0.0918557	0	0.179636	0	0.304187	0.3764	0.330517	0	0.134002	0.025413	0.0520966	0.341142	0			0.0582278	0.827328	0.111679	0.107538	0	0.0440382	0.0306748			0	0.001221	0	0.130159	0.00854701	0	0.0537825	0	0.0371184	0.264957			0.0485958	0.408303	0.0551268	0	0
	0.476923	0.197314	0.0358974	1	0.0286907	0	0.269093	0	0.383414	0	0.0700883	0	0.251642	0.413006	0.129884	0.0207116	0	0.0156713	0.261753	0.29525	0			0.0612658	1	0.184513	0.37299	0	0.243872	0			0	0	0	0.192186	0	0	0.0537825	0	0.0371184	0			0.143346	0.425885	0.0286659	0	0
	0.219536	0.203907	0.0918193	0.930209	0.0182577	0	0.0822102	0	0.295277	0.00158144	0	0	0.324713	0.31137	0.875396	0.204461	0	0.30792	0.440068	0.29525	0			0.0427848	0.585996	0.0247892	0.270811	0	0.243872	0			0	0	0	0.334066	0.0021978	0	0.0263002	0	0.00781441	0			0.191453	0.165324	0.0744212	0	0
	0.0803419	0.483272	0.10232	0.453897	0.179969	0	0.0822102	0	0.349944	0	0	0	0.380542	0.496985	0.927138	0.237387	0	0.595087	0.462939	0.373235	0			0.0427848	0.109449	0	0.245445	0	0	0			0	0	0	0.0673993	0.0031746	0	0.0499409	0	0	0			0.164835	0.393651	0.143605	0	0
	0.00757021	0.339927	0.0776557	0.0718288	0.164841	0	0.0853549	0	0.129788	0	0.00220751	0	0.233169	0.28553	0.927138	0.494424	0	0.595087	0.255824	0.0564827	0			0.247595	0	0	0.216506	0	0	0			0	0	0	0.0456654	0.0410256	0	0	0	0.0014652	0			0.0478632	0.457143	0.372657	0	0
	0.0031746	0.517216	0.244444	0.00407539	0	0.010992	0.0143756	0.00646273	0	0.00843437	0	0	0.165025	0.00387597	0.996832	0.507169	0	0	0.138501	0	0			0.0744304	0	0	0.256877	0	0	0			0	0	0.0478011	0.0410256	0.00561661	0	0	0	0	0			0	0.223199	0.581863	0	0.000539665
	0.0290598	0.517216	0.00976801	0.00254712	0.0151278	0.228909	0	0.171909	0.00148754	0.0706378	0.00883002	0	0.0500821	0.040913	1	0.738715	0	0.00465904	0.140195	0	0			0	0	0	0.384423	0	0	0			0	0	0.254302	0.0654457	0.0046398	0	0.00472813	0	0	0			0	0.00561661	0.722437	0	0
	0.0346764	0.395849	0.0168498	0.142129	0.0401669	0.0835394	0	0.292977	0	0.0938324	0.00469095	0	0.0496716	0.202842	0.360084	0.501859	0	0	0.254977	0	0			0.00582278	0	0	0.20686	0	0	0			0	0	0.804971	0.0395604	0	0	0.0251182	0	0	0			0.0214896	0.00610501	0.891676	0	0.00215866
	0.017094	0.590965	0.136508	0.569536	0.265519	0	0	0.684619	0.0126441	0.0985767	0	0	0.00779967	0.581826	0.696938	0.254912	0	0.0025413	0.362982	0	0			0	0	0	0.0496606	0.00805861	0	0			0	0	0.188655	0.0442002	0	0	0.016844	0	0	0			0.157753	0	1	0	0
	0.244933	0.793651	0.382418	0.247071	0.496609	0.0101676	0.218778	0.704869	0	0.160253	0	0.327899	0	0.358742	0.474129	0.165162	0	0.242694	0.253706	0	0			0	0	0	0	0.000732601	0	0			0	0	0	0.0029304	0.0002442	0	0.016844	0	0	0			0.582418	0	0.764609	0	0
	0.465201	0.829304	0.329182	0.0315843	0.538341	0.0571586	0.186882	0.874192	0	0.29573	0	0.0138889	0	0.507752	0.374868	0.165162	0	0.254553	0.0504024	0	0			0	0	0	0	0.00708181	0	0.00398773			0	0	0	0.0043956	0.000732601	0	0	0	0	0			0.953602	0	0.601433	0	0
	0.0554335	0.852747	0.140659	0	0.139802	0.13108	0.0139263	0.739336	0.000743771	0.136531	0.12362	0.0410628	0	0.781654	0.205913	0.202868	0	0.419314	0.0457433	0	0			0	0	0	0	0	0	0.0319018			0	0	0	0.000732601	0	0	0	0	0	0.024359			1	0	0.518467	0	0
	0.0144078	0.821734	0.0720391	0	0.139802	0.088211	0	0.325722	0.000743771	0.164997	0.100717	0.163647	0	0.781654	0.140444	0.147637	0	0.419314	0.0199068	0	0			0	0	0	0	0	0	0.043865			0	0	0	0.000732601	0.0019536	0	0	0	0	0.0948718			1	0	0.270397	0	0
	0.001221	0.831013	0.121856	0	0.653625	0.105523	0	0.0758294	0	0.10174	0.0035872	0.190821	0	0.449612	0.183738	0.0743494	0	0.180008	0	0	0			0	0	0	0	0	0	0.0779141			0	0	0	0	0	0	0	0	0	0			0.83199	0	0.198181	0	0
	0	0.398779	0.0637363	0.0112073	0.384977	0.216543	0	0.00775528	0.0264039	0.0832894	0.0201435	0.123792	0	0.64944	0.103485	0.215082	0	0.571792	0.0016942	0	0			0	0	0	0	0	0	0.0898773			0	0	0	0	0	0	0	0	0	0			0.886691	0	0.154906	0	0
	0	0.359219	0	0.0713194	0.0453834	0.0904095	0	0.0219733	0	0.0548234	0.0201435	0.0839372	0	0.391042	0.0274551	0.215082	0.00354191	0.434138	0.00338839	0	0			0	0	0	0	0	0	0			0	0	0	0	0	0	0	0	0	0			1	0	0.151599	0	0
	0	0.500122	0.0014652	0.293938	0	0.00274801	0	0	0	0.0274117	0.0924393	0.0954106	0	0.475022	0.0570222	0.325013	0.0413223	0.194833	0.0948751	0	0			0	0	0	0	0.0041514	0	0			0	0	0	0	0	0	0.120863	0	0	0			1	0	0.0669791	0	0.0180788
	0	0.7558	0.019536	0.429445	0	0	0	0.00689358	0	0.00896152	0.00193157	0.00664251	0	0.487511	0.330517	0.11949	0.0135773	0.194833	0.106734	0	0			0	0	0	0	0.0002442	0	0			0	0	0	0.0041514	0.00586081	0	0.237884	0	0	0			1	0	0.0471334	0	0.0928225
	0	0.674725	0.0295482	0.245033	0	0	0	0	0	0	0	0.0199275	0	0.487511	0.0559662	0.117366	0.00767414	0.1313	0.0351546	0	0			0	0	0	0	0.0002442	0	0			0	0	0	0.0041514	0.0017094	0	0.455378	0	0	0			0.279853	0	0	0	0.0213168
	0	0.801221	0.013431	0.408049	0	0	0	0	0	0	0	0.294082	0	0.207149	0.272439	0	0.00826446	0.0016942	0	0	0			0	0	0	0	0	0	0			0	0	0	0	0.000732601	0	0.185875	0	0	0			0.0620269	0	0	0	0.00458716
	0.0180708	0.605617	0.0544567	0.316862	0.229004	0	0	0	0	0	0.0838852	0.49215	0	0.426787	0.205913	0	0.00295159	0	0.0025413	0	0			0	0	0	0	0	0	0			0	0	0	0	0	0	0	0	0	0			0.00610501	0	0	0	0.087156
	0.003663	0.452991	0.0210012	0.237392	0	0	0	0.00430849	0	0.00369004	0.00800221	0.00241546	0	0	0.212249	0.0849708	0	0	0.0148242	0.0478177	0.20181			0	0	0	0	0	0	0			0	0	0	0	0.0034188	0	0	0	0	0			0	0	0	0	0
	0.115995	0.365324	0.0336996	0.237392	0	0	0	0.0258509	0.0528077	0	0	0.0380435	0	0	0.310454	0.172597	0	0.038543	0.0592969	0	0.335294			0	0	0	0	0	0	0			0	0	0	0	0.00683761	0	0	0	0	0			0	0	0	0	0
	0.130159	0.360195	0.111355	0.0891493	0	0	0	0.0745368	0	0.0358461	0	0.0380435	0	0	0.202746	0	0	0.0631089	0.0118594	0.00545571	0.078733			0	0	0	0	0	0	0			0	0	0	0	0	0	0	0	0	0			0	0	0	0	0
	0.0361416	0.360195	0.0796093	0.0106979	0	0	0.390386	0.0753985	0.106731	0.00632578	0	0	0.0837438	0	0.0422386	0	0	0.371029	0	0.0343389	0			0	0	0	0	0	0	0			0	0	0	0	0	0	0	0	0	0			0	0	0	0	0
	0.0854701	0.589744	0.032967	0.105451	0	0.0162132	0.29425	0.0831538	0.0238007	0.053242	0	0	0.268062	0	0	0	0	0.371029	0	0.0224647	0			0	0	0	0	0.0004884	0	0			0	0	0	0	0.00927961	0	0	0	0	0			0	0	0	0	0
	0.301587	1	0.0835165	0.00101885	0	0.233581	0.214286	0.0818613	0.114169	0.00316289	0	0	0.263957	0	0	0	0	0.388395	0	0	0.0081448			0	0	0	0	0	0	0			0	0	0	0	0.0041514	0	0	0	0	0			0	0	0	0	0
	0.39707	0.49011	0.270818	0.00713194	0	0.618577	0.0359389	0	0.156192	0	0	0	0.323481	0	0	0	0	0.763659	0	0	0			0	0	0	0	0	0	0			0	0	0	0	0.000976801	0	0	0	0	0			0	0	0	0	0
	0.182906	0.165812	0.259829	0.0163016	0.0130412	0.351745	0.0525606	0.00258509	0.0524358	0.115445	0	0	0	0	0	0	0	0.781872	0	0.00577664	0			0	0	0	0	0	0	0			0	0	0	0	0	0	0	0	0	0			0	0	0	0	0
	0.299145	0.358974	0.440049	0.00916964	0	0.278098	0	0.0267126	0.159167	0.14233	0	0	0	0	0	0	0	0.412114	0	0.269897	0			0	0	0	0	0	0	0			0	0	0	0	0	0	0	0	0	0			0	0	0	0	0
	0.450305	0.400977	0.448596	0	0.0568597	0.331685	0	0	0.140201	0.205061	0.0405629	0	0	0	0.0253432	0	0	0.412114	0	0.436457	0.0334842			0	0	0	0	0.0002442	0	0			0	0	0	0	0	0	0	0	0	0			0	0	0	0	0
	0.41978	1	0.465201	0.00611309	0.187272	0.139324	0	0	0.0929714	0.279916	0.0601545	0	0	0	0.110876	0	0	0.623041	0	0.437099	0.209955			0	0	0	0	0.00512821	0	0			0	0	0	0	0.0031746	0	0	0	0	0			0	0	0	0	0
	0.246642	1	0.519902	0.107489	0.824726	0	0	0	0.0929714	0.592514	0	0	0	0	0	0	0	0.515036	0.0398136	0.436457	0.319005			0	0	0	0	0	0	0			0	0	0	0	0	0	0	0	0	0			0	0	0	0	0
	0.184127	1	0.432479	0.0534896	0.466354	0	0	0	0.16363	0.203479	0.00413907	0	0	0	0	0	0	0.571792	0.168573	0.478177	0.110407			0	0	0	0	0	0	0			0	0	0	0	0	0	0	0	0	0			0	0	0	0	0
	0.133089	1	0.432479	0.0264901	0.289515	0	0	0	0.0182224	0.0226674	0.00689845	0	0	0	0	0	0	0.0999576	0.383736	0.662388	0			0	0	0	0	0	0	0			0	0	0	0	0	0	0	0	0	0			0	0	0	0	0
	0.0446886	1	0.219292	0.10647	0.0453834	0	0	0	0.206396	0	0.0289735	0	0.0213465	0	0	0	0	0	0.77213	0.767972	0.0176471			0	0	0	0	0	0	0			0	0	0	0	0	0	0	0	0	0			0	0	0	0	0
	0.0144078	1	0.0996337	0.0387163	0.158581	0.00824402	0.15858	0	0.347341	0	0.0899558	0	0.0812808	0	0	0	0	0	0.758577	0.887997	0.0140271			0	0	0	0	0	0	0			0	0	0	0	0	0	0	0	0	0			0	0	0	0	0
	0.0039072	1	0.200244	0.0387163	0.859677	0.0420445	0.392633	0	0.0628486	0	0.356788	0.00483092	0.252463	0	0	0	0.294569	0	1.51673	0.906932	0			0	0	0	0	0	0	0			0	0	0	0	0	0	0	0	0	0			0	0	0	0	0
	0.0031746	0.356532	0.0803419	0.0606215	0.179969	0.192086	0.867925	0	0.204909	0	0.448124	0.00483092	0.0176519	0	0	0	0.565525	0	1.73443	1	0			0	0	0	0	0	0	0			0	0	0	0	0	0	0	0	0	0			0	0	0	0	0
	0.0224664	0.0849817	0.0981685	0.0264901	0.283255	0.289915	1	0	0.275195	0	0.291115	0.0295894	0.0176519	0	0	0	0.583825	0	1.73443	0.999358	0			0	0	0	0	0	0	0			0	0	0	0	0	0	0	0	0	0			0	0	0	0	0
	0.0166056	0.0371184	0.142613	0.0901681	0.0318206	0.0277549	1	0	0.436222	0	0.596854	0	0	0	0	0	0.324085	0	0.983905	0.372593	0.041629			0	0	0	0	0.0017094	0	0			0	0	0	0	0	0	0	0	0	0			0	0	0	0	0
	0.014652	0.0371184	0.0852259	0.112583	0.0318206	0	0.718778	0	0.23875	0	0.457781	0	0	0	0	0	0.313459	0	0.314697	0.157574	0.271493			0	0	0	0	0	0	0			0	0	0	0	0.000976801	0	0	0	0	0			0	0	0	0	0
	0.0180708	0.0205128	0.54652	0.0973001	0	0	0.0507637	0.0155106	0.133507	0	0.375828	0	0	0	0	0	0.311688	0	0.0211775	0.100128	0.358371			0	0	0	0	0	0	0			0	0	0	0	0	0	0	0	0	0			0	0	0	0	0
	0	0.0520147	1	0.0784513	0.144497	0	0	0.0103404	0.498327	0	0.203091	0	0	0	0	0	0.288666	0	0	0	0.503167			0	0	0	0	0	0	0			0	0	0	0	0	0	0	0	0	0			0	0	0	0	0
	0.019536	0.146276	1	0.00866021	0.140845	0	0	0.460577	0.330234	0	0.228201	0.0700483	0	0	0	0	0.0785124	0	0	0.00962773	0.565611			0	0	0	0	0	0	0			0	0	0	0	0	0	0	0	0	0			0	0	0	0	0
	0.00586081	0.593162	0.961661	0.00866021	0.0312989	0	0.0682839	1	0.142804	0	0.23234	0.283213	0	0	0	0	0	0	0	0.132542	0.158824			0	0	0	0	0	0	0			0	0	0	0	0	0	0	0	0	0			0	0	0	0	0
	0.0126984	0.315507	0.932112	0	0.0610329	0	0.0682839	1	0.142804	0	0.124448	0.306159	0	0	0	0	0	0	0	0.342426	0.000452489			0	0	0	0	0	0	0			0	0	0	0	0.0041514	0	0	0	0	0			0	0	0	0	0
	0.0031746	0.533578	0.217094	0	0.100156	0	0.362534	0.25894	0.0494608	0	0.0460817	1	0	0	0	0	0	0	0	0.40982	0.039819			0	0	0	0	0	0	0			0	0	0	0	0	0	0	0	0	0			0	0	0	0	0
	0.019536	0.0727717	0	0	0.0511215	0	0.0372866	0	0	0	0.0190397	0.443237	0	0	0	0	0	0	0.000423549	0.208601	0.0122172			0	0	0	0	0.0026862	0	0			0	0	0	0	0	0	0	0	0	0			0	0	0	0	0
	0.00952381	0	0	0	0.084507	0	0	0	0	0	0	0	0	0	0	0	0	0	0.00211775	0.0154044	0			0	0	0	0	0.0026862	0	0			0	0	0	0	0	0	0	0	0	0			0	0	0	0	0
	0.0241758	0	0	0	0.125717	0	0		0	0	0	0	0	0	0	0	0	0	0	0	0			0	0	0	0	0	0	0			0	0	0	0	0	0	0	0	0	0			0	0	0	0	0
													0	0	0	0	0		0	0	0			0	0	0	0	0	0	0			0	0		0	0		0	0	0	0			0	0	0	0	0
	6 min																							6 min									6 min												6 min
	0.0932845	0.112332	0.0046398	0.0612053	0.00774443	0.274725	0.133578	0	0.622151	0.473565	0	0.16569	0.479117	0.0225708	0	0.109353	0.399723	0.0195809	0.0181728	0.1221	0.650498			0.852053	0.130871	0.814248	0.280785	0.0266178	0.900935	0.153195			0.36725	1	0.312024	0.845421	1	0.109736	0.906386	0.345263	0.937219	0.820501			1	0.473993	0.815775	1	0.321749
	0.0932845	0.276923	0.0119658	0.066855	0.1394	0.269109	0.185592	0	0.649158	0.473565	0	0.16569	0.647971	0.024101	0	0.0251799	0.389182	0.0195809	0.0181728	0.0913309	0.613953			0.852053	0.229838	0.503543	0.280785	0.0266178	1	0.0761599			0.919546	1	0.312024	0.872527	1	0.0911649	0.503511	0.345263	0.601051	0.670686			1	0.280098	0.873239	0.554705	0.795783
	0.372161	0.3663	0.126007	0.0338983	1	0.356288	0.470085	0	0.727205	0.478536	0.0520887	0.351625	0.692721	0.00956389	0	0.0388489	0.41914	0.0340089	0	0.0400488	0.722924			0.785423	0.577843	0.3163	0.164073	0.0178266	0.882243	0.0554421			1	0.9558	0.565195	0.635897	0.65348	0.112549	1	0.115789	0.371686	0.735158			0.893284	0.29304	0.890141	0.460613	1
	0.664469	0.260317	0.237118	0	0.263795	0.666667	0.272527	0	1	0.552192	0.111398	0.27544	0.22494	0.00573833	0.00905797	0.018705	0.403606	0.0587427	0	0	0.21196			0.595866	1	0.359194	0.138363	0.021978	0.895327	0.384885			0.806436	0.965324	0.805175	0.398535	0.771429	0	0.270144	0	0.670085	0.960575			0.673748	0.143101	0.689859	0.706783	0.504881
	0.491819	0.505495	0.0253968	0	0.158761	1	0.121368	0	0.934341	0.149571	0.0195977	0.079382	0.22494	0	0	0.0446043	0.300416	0.495362	0.0047299	0.037851	0.121595			0.698395	0.831905	0.737784	0.168809	0.021978	0.895327	0.600817			0.765263	1	1	0.406349	0.771429	0.00112549	0.343029	0	1	1			1	0.143101	0.129577	0.799781	0.560328
	0.0732601	0.252259	0	0	0.070668	0.930159	0.1116	0	0.242567	0.0429282	0.101599	0.376132	0.77685	0	0	0.11223	0.322885	0.434559	0.00124471	0.0576313	0.104983			0.421539	0.227179	0.725849	0.401556	0.02442	0.505607	0.243945			0.560341	0.780952	0.944191	0.802686	0.793407	0.033202	0.0658643	0	0.911706	0.710575			1	0.365079	0.0819718	0.514223	0.149551
	0.0388278	0.586569	0	0	0.00629235	0.541636	0.0847375	0	0.132061	0.121103	0.00773595	0.941396	0.677208	0.0730681	0	0.0683453	0.348682	0.134662	0	0.0271062	0.00797342			0.603209	0.082127	0.519582	0.778755	0.02442	0.361215	0.0714911			0.30194	0.576068	0.8483	1	1	0.00225098	0.0728853	0	0.737369	0.440631			0.990965	0.478632	0.159155	0.375274	0.0734088
	0.299389	0.633455	0.192674	0	0.0106486	0.582173	0.0847375	0.00820793	0.283944	0.755987	0	0.993074	0.677208	0.0730681	0	0.328058	0.429681	0.239093	0	0	0			0.569486	0.152437	0.793734	0.922869	0.02442	0.361215	0.135104			0.607667	0.320635	0.968544	1	1	0.100169	0.0605149	0.0147368	0.534517	0.244434			1	0.478632	0.316338	0.305252	0.0238188
	0.823932	1	0.289377	0	0.0663117	0.219048	0.00659341	0.000911993	0.283944	0.798012	0.0175348	1	0.630072	0.584162	0.0516304	0.51223	0.526214	0.210581	0	0	0			0.529508	0.186115	0.819843	1	0.0004884	0.807009	0.640794			0.587317	0.159463	0.807712	0.934799	1	0.598762	0.0892678	1	0.169585	0.0932282			1	0.231013	0.378028	0.02407	0.042952
	0.700366	0.586325	0.269109	0.0150659	0.355276	0.0910867	0.0295482	0.000911993	0.275768	1	0.00876741	0.457645	0.718974	1	0	0.988489	0.430791	0.210581	0	0	0			0.567582	0.129099	1.0041	0.758796	0.0114774	0.689252	1			0.220066	0.181197	0.15931	0.167521	1	1	0.108659	0.427368	0.306653	0.288497			1	0.524054	0.310704	0.00984683	0.0222569
	0.397558	0.470818	0.0568987	0	0.0333979	0.0608059	0.179243	0.129047	0.173935	0.0976051	0.0128932	0.443793	0.970167	0.809487	0.000905797	0.600719	0.353398	0.594297	0.0144386	0	0.306977			0.745989	0.132053	0.963819	0.819689	0.0398046	0.461215	0.495477			0.253668	0.254945	0.162861	0.0754579	1	0.413056	0.158475	0.530526	0.276138	0.308442			1	0.525519	0.199718	0.0339168	0
	0.340415	0.832234	0.0625153	0	0.00871249	0.00732601	0.377534	0.0383037	0.248513	0.124266	0.0711707	0.000532765	0.164081	0.459449	0.104167	0.621583	0.182802	1	0.0826487	0	0.532226			1	0.0454948	0.646401	0.7341	0.138217	0.461215	0.495477			0.539044	0.53431	0.00963978	0.0669109	0.487668	0.0545864	0.0949515	0.621053	0.628314	0.0876623			1	0.525519	0.127042	0	0.00898087
	0.262759	0.832234	0.161905	0	0.00871249	0.0373626	0.889621	0	0.139247	0.105287	0.0299123	0	0.00238663	0.222647	0.359601	0.133094	0.103467	0.615596	0.274334	0	0.202658			0.641828	0.0859675	0.115628	0.202639	0.528205	0.464953	0.211263			0.576432	0.534554	0.000507357	0.0615385	0.114774	0.256612	0.0949515	0.109474	0.628314	0.278293			1	0.65177	0.0783099	0	0
	0.120635	0.822466	0.236386	0.125235	0	0.0388278	0.889621	0	0.249257	0.0849526	0.424961	0	0	0.265876	0.358696	0.152518	0.0837725	0.413947	0.365945	0	0			0.268697	0.0859675	0.0458784	0.0338295	0.402442	0.31215	0.198716			0.331283	0.534554	0	0.0859585	0.0798535	0.239167	0.0999666	0.0652632	0.390445	0.134508			0.710134	1	0.0876056	0	0
	0.130403	0.170696	0.144567	0.17467	0	0.0913309	0.610989	0	0.0371655	0.353366	0.354306	0.0015983	0	0.0260138	0.358696	0.0690647	0.161442	0.413947	0.320388	0	0			0.661953	0	0.0104439	0.0608931	0.402442	0.31215	0.391596			0.401798	0.00757021	0	0.307204	0.0798535	0.158694	0.116683	0.0884211	0.498749	0			0.380708	1	0.103662	0	0
	0.0664225	0.29475	0.175824	0.793315	0.0169409	0.0454212	0.388523	0	0.17443	0.252146	0.284683	0.0015983	0.0220764	0.030987	0.0199275	0	0.166158	0.521814	0.258651	0	0			0.55616	0	0.0119358	0.0460081	1	0.302336	0.611905			0.272125	0	0	0.51453	0.0515263	0.00844119	0.140421	0	0.608804	0.0250464			0.348474	1	0.217746	0.00328228	0
	0.200488	0.0835165	0.340659	0.914313	0	0.0029304	0.154579	0.000911993	0.0131318	0.114776	0.0242393	0	0.0924821	0	0.115036	0.018705	0.163384	0.965304	0.189694	0	0.00265781			0.138156	0	0.21671	0.0957375	0.324786	0.380374	0.360082			0.254141	0	0	0.607326	0.0634921	0	0.145436	0	0.628564	0.0630798			1	1	0.274085	0	0
	0.287179	0.0222222	0.446398	0.358286	0.00242014	0.144078	0.155067	0.000911993	0	0.164031	0	0	0.207637	0.0979342	0.188406	0	0.0585298	0.705256	0.174508	0	0.054485			0.0231167	0	0.448713	0.14276	0.343101	0.749533	0.0644879			0.385234	0	0	0.607326	0.0920635	0	0.136744	0	0.173587	0.564935			1	0.877656	0.452113	0	0
	0.265934	0.0222222	0.232234	0.0630885	0.108422	0.348474	0.108425	0	0	0.248531	0	0	0.104415	0	0.0280797	0.145324	0.0210818	0.416008	0.228031	0.112821	0.0504983			0.107153	0	0.343529	0.191137	0.01221	0.749533	0.0224686			0.106484	0	0	0.345299	0.0529915	0	0.184888	0	0.133317	0.565863			0.756532	0.877656	0.474648	0	0
	0.496215	0.0891331	0.232234	0	0.128267	0.0039072	0.0967033	0	0.0572349	0.0826932	0.123259	0.170485	0.480907	0.0107116	0.223732	0.0201439	0.00721221	0.290278	0.136669	0.0976801	0			0.00897471	0.0014771	0.197687	0.118403	0.0141636	0.271963	0.0140064			0	0	0	0.0202686	0.0278388	0	0.184554	0	0.0555278	0.423933			0.466422	0.249084	0.701972	0	0
	0.534066	0.0871795	0.0417582	0	0.0909971	0.0021978	0.0620269	0	0.0255203	0.00587438	0.814337	0.188066	0.230907	0.0244836	0.286232	0.121583	0.00859917	0.255926	0.0866318	0.0945055	0			0.00571118	0.00472674	0.171951	0.0933694	0	0	0			0.0165641	0.000732601	0	0.0131868	0.0344322	0	0.0899365	0	0.00925463	0.516234			0.690354	0.197558	0.730704	0	0
	0.600733	0.111355	0.118926	0.766008	0	0	0.197314	0	0.0443508	0	0.143889	0.0980288	0.735084	0.0244836	0.300725	0.274101	0.0255201	0	0.0273836	0	0			0.0182214	0.0262925	0.00484894	0.191137	0	0	0			0	0	0	0.0446886	0.00512821	0	0.166499	0	0	0.750928			0.369475	0.197558	0.725634	0	0
	0.441514	0.0732601	0.237363	0.935499	0	0	0.591697	0	0.0024777	0	0	0.489078	0.633055	0	0.300725	0.225899	0.00332871	0	0.0779188	0	0			0	0.377253	0.0272286	0.409675	0.00561661	0	0			0	0	0	0.0446886	0.0039072	0	0.0544968	0	0	0.357143			0.197314	0.238828	0.551549	0	0
	0.403663	0.222711	0.217582	1	0	0	0.188034	0.0232558	0.00074331	0.000903751	0	0.132658	0.2679	0.000382555	0.143116	0.110791	0	0.0130539	0.0169281	0	0.0186047			0	0.417725	0.0175308	0.406969	0.0014652	0	0.00641961			0	0	0	0.104762	0.014652	0	0	0	0	0.00927644			0.455922	0.249573	0.19662	0	0.00351425
	0.316239	0.187302	0.204151	0.978814	0	0	0.137241	0.228454	0	0	0	0	0.98926	0.139633	0.339674	0.158273	0	0.0230161	0	0	0.0299003			0	0.149483	0.0119358	0.461434	0.0251526	0	0.02918			0	0	0	0.146032	0.00854701	0	0	0	0	0			0.1221	0.249573	0.109296	0	0
	0.0739927	0.253968	0.148962	0.712335	0	0.013431	0	0.618331	0	0	0	0.152904	0.369332	0.185157	0.634058	0.361151	0	0.00103057	0.00597461	0	0			0	0.138257	0.0887728	0.483424	0.0300366	0.00747664	0			0	0	0.358701	0.163858	0	0	0	0	0.00125063	0			0	0.251282	0.165352	0	0.0175713
	0.0119658	0.582662	0.019536	0.132768	0.0130687	0.0930403	0	0.618331	0	0	0	0.0436867	0.127685	0.1557	0.605072	0.574101	0	0.152181	0.0102066	0.014652	0			0	0	0.0417755	0.298376	0	0.000934579	0.0347242			0	0	0.776256	0.0923077	0	0	0	0	0	0			0	0.131136	0.129859	0	0.105818
	0.0954823	0.982173	0.014652	0.142655	0.000484027	0.378022	0.00634921	0.614227	0	0	0	0	0.113365	0.766259	0.605072	0.867626	0	0.472003	0.0395818	0.0046398	0			0.000271961	0	0.0167848	0.413058	0.000732601	0	0.0210096			0	0	0.61035	0.0358974	0.00732601	0	0	0	0	0			0	0.0217338	0.307887	0	0.390472
	0.123077	1	0.0385836	0.27307	0.0169409	0.118681	0	0.305062	0.0282458	0	0	0	0	0.216526	0.294384	0.464029	0	0.0583992	0.0522778	0	0			0	0	0	0.490866	0.0019536	0	0.00700321			0	0	0.00913242	0.00805861	0	0	0	0	0	0			0	0.0217338	0.636901	0	0.543147
	0.500366	1	0.120147	0.635122	0.0125847	0.100611	0	0.257182	0.278246	0	0	0	0.0101432	0.363045	0.169384	0.480576	0	0.0188939	0.0438138	0	0			0	0	0	0.461434	0	0	0.194631			0	0	0	0	0.00683761	0	0	0	0.002001	0			0.0014652	0.0021978	0.851268	0	0.441624
	0.878388	0.573138	0.165568	0.218456	0.0343659	0.0100122	0	0.357045	0.278246	0	0	0	0	0.392119	0.250906	0.179856	0	0	0.00248942	0	0			0	0	0	0.378214	0.0021978	0	0.28684			0	0	0	0	0	0	0	0	0.0525263	0			0.128938	0	1	0	0.126513
	0.715018	0.398535	0.398779	0.027307	0.0919652	0.0383394	0	0.368901	0.140238	0.0302756	0.00412584	0	0	0.194721	0.302536	0.0266187	0	0	0.00572567	0	0			0	0	0	0.518606	0.00830281	0	0.184126			0	0	0	0	0	0	0	0	0.0225113	0			0.501832	0	0.987324	0	0
	0.298901	0.19072	0.0888889	0	0.0672798	0.34359	0	0.51938	0.0208127	0.0239494	0.00206292	0	0	0.128539	0.52808	0.207914	0	0.0786671	0.00248942	0	0			0	0	0	0.653924	0	0	0.0341406			0	0	0	0	0	0	0	0	0.0225113	0.0264378			1	0.014652	0.654085	0	0
	0.572405	0.11453	0.0376068	0	0.447241	0.521368	0	0.198358	0	0.0135563	0.0943785	0.155567	0	0.027544	0.765399	0.207914	0	0.0154586	0.0517799	0	0			0	0	0	0.525034	0	0	0.0023344			0	0	0	0	0	0	0	0	0.00175088	0.130798			1	0.001221	0.437465	0	0
	0.261294	0.150916	0	0	0.255082	0.430525	0	0.198358	0	0.0488025	0.221764	0.314864	0	0.170237	0.497283	0.365468	0	0.129509	0.148369	0	0			0	0	0	0.198241	0	0	0.0192588			0	0	0	0	0.0004884	0	0	0	0.000250125	0.102041			1	0	0.295775	0	0
	0.110867	0.0466422	0	0	0.255082	0.588278	0	0	0	0	0.355854	0.470964	0	0.170237	0.497283	0.793525	0	0.34799	0.0955937	0	0.0405316			0	0	0	0	0.0043956	0	0			0	0	0	0.0014652	0	0	0	0	0	0.0157699			1	0	0.315493	0	0
	0.0698413	0.0874237	0	0	0.830591	0.347985	0	0.0392157	0	0.000451875	0.147499	0	0	0.0229533	0.484601	0.988489	0	0.178289	0.0119492	0	0.0637874			0	0	0	0	0	0	0			0	0	0	0	0	0	0	0	0	0			0.528449	0	0.236056	0	0
	0.0803419	0.309646	0.0014652	0	0.676186	0.140171	0	0.0155039	0	0.000903751	0.341413	0	0	0	0.251812	1	0	0.178633	0	0	0			0	0	0	0	0	0	0			0	0	0	0	0	0	0	0	0	0			0.606838	0	0.203944	0	0
	0.030525	0.100855	0	0	0.64182	0.013431	0	0.177839	0	0	0.341413	0	0	0.0221882	0.0634058	1	0	0.0663002	0	0	0			0	0	0	0	0	0	0			0	0	0	0	0.001221	0	0	0	0	0			0.347985	0	0.331268	0	0
	0.251526	0.204884	0.00610501	0.0338983	0.418199	0.031746	0	0.0465116	0	0	0.043837	0	0	0	0.0434783	0.404317	0	0	0	0	0			0	0	0	0	0	0	0			0	0	0	0	0	0	0	0	0	0			0.347985	0	0.277746	0	0
	0.481563	0.216606	0	0.135122	0.24395	0.128694	0	0	0	0	0	0	0.00596659	0.113236	0.0434783	0.340288	0	0.0326348	0	0	0			0	0	0	0	0	0	0			0	0	0	0	0.0002442	0	0	0	0	0			0.195116	0	0.182817	0	0
	0.138462	0.847619	0.0043956	0.0414313	0.24395	0.410501	0	0	0	0.061455	0	0	0.00298329	0.113236	0.0516304	0.318705	0	0.328066	0	0	0			0	0	0	0	0	0	0			0	0	0	0	0	0	0	0	0	0			0.0188034	0	0.180563	0	0
	0.316728	0.805128	0.0043956	0.0164783	0	0.318681	0	0	0.0104063	0.00271125	0	0	0.105012	0.208875	0.0525362	0.425899	0	0.413604	0	0	0			0	0	0	0	0	0	0			0	0	0	0	0	0	0	0	0	0			0	0	0.122535	0	0
	0.235165	0.517216	0.0112332	0	0	0.475458	0	0	0.119921	0	0	0	0.385442	0.230681	0	0.425899	0	0.4191	0	0	0			0	0	0	0	0	0	0			0	0	0	0	0	0	0	0	0	0			0	0	0.0938028	0	0
	0.240781	0.473016	0	0	0	1	0	0	0	0	0	0	0.0399761	0.117827	0.146739	0.248921	0	0.4191	0	0.0300366	0			0	0	0	0	0	0	0			0	0	0	0	0	0	0	0	0	0			0	0	0.0794366	0	0
	0.252015	0.870818	0.0002442	0	0	0.398535	0	0	0	0	0.0546674	0	0.0602625	0.214614	0	0.121583	0	0.182068	0	0.0808303	0			0	0	0	0	0.00830281	0	0			0	0	0	0	0	0	0	0	0	0			0	0	0.0191549	0	0
	0.210745	1	0.000976801	0	0	0.371917	0	0	0	0	0.162455	0.0404901	0.0292363	0.00650344	0.0878623	0.105755	0	0.210581	0.00921085	0.245177	0			0	0	0	0	0	0	0			0	0	0	0	0.0014652	0	0	0	0	0			0	0	0	0	0
	0.151893	1	0.0014652	0	0.036302	0.279121	0	0	0.00024777	0	0.367715	0.123069	0.0238663	0.0214231	0.296196	0.353957	0	0.249055	0.0420712	0.141636	0			0	0	0	0	0	0	0			0	0	0	0	0.000976801	0	0	0	0	0			0	0	0	0	0
	0.0197802	0.942125	0.135775	0	0.0696999	0.4442	0	0	0	0	0.0928314	0.0825786	0.0584726	0	0.296196	0.423022	0	0.499141	0.0804083	0.013431	0.272425			0	0	0	0	0	0	0			0	0	0	0	0	0	0	0	0	0			0	0	0	0	0
	0.0417582	0.604884	0.205372	0	0.0619555	0.558974	0	0	0	0	0.00206292	0	0.0650358	0	0.980978	0.469065	0	0.366541	0	0	0.288372			0	0	0	0	0	0	0			0	0	0	0	0	0	0	0	0	0			0	0	0	0	0
	0.0336996	0.667888	0.220269	0.00847458	0.0905131	0.838828	0	0	0	0.213737	0	0	0.22673	0.0256312	1	0.200719	0	0.319134	0	0	0.0192691			0	0	0	0	0	0	0			0	0	0	0	0	0	0	0	0	0			0	0	0	0	0
	0.0368742	0.458608	0.0166056	0.00517891	0.0905131	0.755311	0	0	0.00916749	0.213737	0	0	0.501193	0.0807192	0.336051	0.0978417	0	0.242528	0	0	0			0	0	0	0	0.001221	0	0			0	0	0	0	0	0	0	0	0	0			0	0	0	0	0
	0.2	0.893284	0.003663	0	0.101646	0.418559	0	0	0.00916749	0.220515	0	0	1	0.0570008	0.1875	0.238849	0	0.609756	0	0	0			0	0	0	0	0	0	0			0	0	0	0	0	0	0	0	0	0			0	0	0	0	0
	0.542613	0.692796	0.00659341	0.0131827	0.0779284	0.731868	0	0	0.0411298	0.10122	0	0	0.590692	0.130069	0.1875	0.213669	0	0.609756	0	0	0.0870432			0	0	0	0	0	0	0			0	0	0	0	0	0	0	0	0	0			0	0	0	0	0
	0.666178	0.918926	0.0275946	0.0762712	0.0188771	1	0	0	0.0235382	0.297334	0	0	0.688544	0.0290742	0.408514	0.319424	0	0.711096	0	0	0.0657807			0	0	0	0	0	0	0			0	0	0	0	0	0	0	0	0	0			0	0	0	0	0
	0.799023	1	0.0131868	0.0160075	0.274443	0.993895	0	0	0.144945	0.239042	0	0	0.453461	0.0290742	0.461051	0.28777	0	0.0979045	0	0.0776557	0.041196			0	0	0	0	0	0	0			0	0	0	0	0.001221	0	0	0	0	0			0	0	0	0	0
	0.97851	0.851038	0.0131868	0.131827	0.252178	0.622955	0	0	0.270813	0.394035	0	0.0122536	0.601432	0	0.293478	0.0733813	0	0	0	0.327473	0.0212625			0	0	0	0	0	0	0			0	0	0	0	0	0	0	0	0	0			0	0	0	0	0
	1	0.768987	0	0.0513183	0.401258	0.0744811	0	0	0.206888	0.228197	0	0.00266383	0.609785	0	0	0.228058	0	0	0	0.706716	0.278405			0	0	0	0	0	0	0			0	0	0	0	0	0	0	0	0	0			0	0	0	0	0
	1	0.768987	0.00781441	0.0127119	0.376089	0.136264	0	0	0.156591	0.02169	0	0	0.481504	0	0	0.133813	0	0	0	1	0.451827			0	0	0	0	0	0	0			0	0	0	0	0	0	0	0	0	0			0	0	0	0	0
	1	1	0.0656899	0	0.314618	0.405128	0	0	0.0777998	0.131496	0.0201135	0.0218434	0.667661	0	0	0.351079	0.00305132	0	0.0535225	1	0.255814			0	0	0	0	0	0	0			0	0	0	0	0.0034188	0	0	0	0	0			0	0	0	0	0
	1	0.993407	0.0769231	0	0.218296	0.23956	0	0	0.0777998	0.02892	0.218154	0.0218434	0.705847	0	0	0.323741	0.00887656	0	0.242221	0.930159	0.0664452			0	0	0	0	0	0	0			0	0	0	0	0	0	0	0	0	0			0	0	0	0	0
	1	1	0.0590965	0.0729755	0.0101646	0.0976801	0.0205128	0.0259918	0.341923	0.0668775	0.0809696	0.0399574	0.222554	0	0	0.323741	0.0638003	0	0.521782	0.833944	0.0159468			0	0	0	0	0	0	0			0	0	0	0	0	0	0	0	0	0			0	0	0	0	0
	1	0.647863	0.230037	0.0306026	0	0.240537	0.974603	0.398997	0.394698	0.00723	0.0567303	0.00319659	0.222554	0	0	0.32446	0.331761	0	0.796863	0.733822	0.0504983			0	0	0	0	0	0	0			0	0	0	0	0	0	0	0	0	0			0	0	0	0	0
	1	0.443468	0.668376	0.039548	0	0.363126	0.974603	1	0.760159	0.00723	0.415678	0.00319659	0.931384	0	0	0.122302	0.587795	0	0.85636	0.626129	0.443189			0	0	0	0	0	0	0			0	0	0	0	0	0	0	0	0	0			0	0	0	0	0
	0.228327	0.443468	1	0.0277778	0	0.312088	1	0.913361	0.313429	0.0429282	0.542548	0	0.460621	0	0	0.0100719	1	0	0.830719	0.239316	1			0	0	0	0	0	0	0			0	0	0	0	0	0	0	0	0	0			0	0	0	0	0
	0.0373626	0.587302	1	0.102637	0	0.227106	1	0.259462	0.189049	0	0.775142	0.446457	0.241647	0	0	0	0.88405	0	1	0.0737485	0.930233			0	0	0	0	0	0	0			0	0	0	0	0	0	0	0	0	0			0	0	0	0	0
	0	0.716728	1	0.100282	0.11181	0.250794	0.142125	0.564067	0	0	0.993296	0.534896	0.315632	0	0	0	0.62025	0	0.725915	0.0258852	0.326246			0	0	0	0	0	0	0			0	0	0	0	0	0	0	0	0	0			0	0	0	0	0
	0	0.412943	1	0.0178908	0	0.127717	0.019536	0.564067	0.0460852	0	1	0.751731	0.125895	0	0	0.0208633	0.390291	0	0.199403	0	0.0119601			0	0	0	0	0	0	0			0	0	0	0.0014652	0	0	0	0	0	0			0	0	0	0	0
	0	0.760928	0.761661	0.0178908	0	0.00952381	0.0124542	0.0761514	0	0	0.90098	0.603623	0	0	0	0.153237	0.119001	0	0	0	0			0	0	0	0	0	0	0			0	0	0	0	0	0	0	0	0	0			0	0	0	0	0
	0.0749695	1	0.534554	0	0	0	0.0124542	0	0	0	0.643631	0.714971	0	0	0	0.171942	0.00721221	0	0	0	0			0	0	0	0	0	0	0			0	0	0	0	0	0	0	0	0	0			0	0	0	0	0
	0.315018	0.947497	0.279365	0	0	0	0.00659341	0	0	0	0.152656	0.549281	0	0	0	0.0366906	0	0	0	0	0			0	0	0	0	0	0	0			0	0	0	0	0	0	0	0	0	0			0	0	0	0	0
	0.280586	0.844933	0.0581197	0	0	0	0	0	0	0	0.00051573	0	0	0	0	0.0366906	0	0	0	0	0			0	0	0	0	0	0	0			0	0	0	0	0	0	0	0	0	0			0	0	0	0	0
	0.0832723	0.0908425	0.00781441	0	0	0	0	0	0	0	0	0	0	0	0	0	0	0	0	0	0			0	0	0	0	0	0	0			0	0	0	0	0	0	0	0	0	0			0	0	0	0	0
	0.00683761	0.018315	0	0	0	0	0		0	0	0	0	0	0	0	0	0	0	0	0	0			0	0	0	0	0	0	0			0	0	0	0	0	0	0	0	0	0			0	0	0	0	0
													0	0	0	0	0		0	0	0			0	0	0	0	0.0026862	0	0			0	0		0	0		0	0	0	0			0	0	0	0	0
	8 min																							8 min									8 min												8 min
	0.0818071	0.0307692	0	0.155094	0.106716	0.628327	0.102076	0.215765	1	0.0836923	0.12186	0.0306084	0	0	0	0	0.048797	0.0532637	0.0338839	0.00784314	0			1	0.678522	0.529553	0.205316	0	0	0.358213			0.226522	1	0	0.258276	0.850784	0.254333	1	0.390625	0.712821	0.682891			1	0.0412698	0.553233	1	0.643533
	0.0818071	0.0322344	0	0	0.0610501	0.915751	0.108669	0.215765	1	0.0836923	0.12186	0.0306084	0	0	0	0	0.0731955	0.0532637	0.0338839	0.0182073	0.226637			1	1	0.637457	0.205316	0	0	0.541919			0.358101	0.774867	0	0.631286	1	0.281217	0.842311	0.390625	0.983883	0.46858			1	0.25641	0.721609	0.930435	0.475079
	0.434188	0.122833	0	0	0.591941	0.778022	0.118193	0.0586881	0.748718	0.165538	0.25907	0.200075	0	0	0	0	0.0684514	0.0151436	0	0	0.436117			1	0.96304	0.403436	0.279661	0	0	0.667017			0.455624	0.481794	0	0.718726	0.588401	0.389105	0.7127	0.175781	1	0.916818			1	0.0654457	0.554811	0.919255	0.605047
	0.874725	0.121856	0	0	1	0.684249	0.301099	0.0736479	0.370696	0.880615	0.0265116	0.434864	0	0	0	0	0.216537	0	0.00550614	0	0.0925508			0.940171	0.674338	0.368041	0.281587	0.00732601	0	0.508541			0.520124	0.469361	0	0.887288	0.293103	0.352671	0.236696	0.302734	1	1			1	0.105739	0.411672	0.875776	0.796845
	0.501099	0.221245	0	0	0.436142	0.126007	0.198779	0.0143843	0.27326	1	0.177209	0.934677	0	0	0	0	0.480515	0	0.0334604	0	0.0221219			0.737485	0.202929	0.445361	0.237288	0.00732601	0	0.520368			0.228586	0.479574	0	1	0.293103	0.296074	0.110676	1	1	0.76462			1	0.105739	0.485804	0.657143	0.915457
	0.162149	0.0808303	0	0	0.157509	0.0188034	0.0442002	0.0247411	0.521856	0.886154	0.455349	1	0	0	0	0	0.418841	0.0558747	0.0016942	0.0310924	0			0.640049	0.203626	0.321306	0.530431	0.0239316	0	0.735085			0.169763	0.652753	0.13766	0.790751	0.225078	0.113548	0.0972902	0.916016	1	0.581911			1	0.126252	0.361987	0.593789	0.568454
	0.124786	0.48254	0	0	0.0688645	0	0.0344322	0	0.554579	0.869538	0.0590698	0.735349	0.178999	0	0	0	0.397492	0	0	0.0543417	0.0176072			0.555067	0.067643	0.350172	0.81433	0.0239316	0	0.680158			1	0.21492	0.32525	0.599444	0.470846	0.246197	0.131897	0.207031	0.967033	0.353069			1	0.25177	0.439669	0.510559	1
	0.837851	0.314774	0.0498168	0	0.0031746	0.000732601	0.0722833	0.0379747	0.554579	0.508923	0.0786047	0.56103	0.200977	0	0	0.152854	0.253473	0	0.0127065	0.0344538	0.133634			0.221001	0.29219	0.490378	1	0.0239316	0	0.289093			0.486584	0.123002	0.697575	0.269649	0.470846	0.543332	0.232452	0	0.579731	0.537959			1	0.25177	0.632886	0.347826	0.376656
	0.605372	0.434921	0.0344322	0	0.0100122	0.0019536	0.0722833	0.00747986	0.625153	0.152615	0.117209	0.420679	0.329182	0.0356053	0	0.32804	0.209421	0	0.00931809	0	0.348533			0.0417582	0.859135	1	0.858243	0.0102564	0	0.182392			0.110939	0.0865897	0.164051	0.500632	0.435423	1	0.171727	0.212891	0.293529	0.638939			1	0.77265	0.580836	0.118012	0.225868
	0.194872	0.209768	0.0632479	0	0.019536	0	0.0849817	0.00402762	0.63199	0.0406154	0.047907	0.633819	0.156777	0.0615463	0	0.484864	0.173501	0	0.1241	0	0.245147			0.0239316	0.689679	0.814777	0.696071	0.0192918	0.26408	0.181078			0.0799794	0.311279	0.112696	0.286328	0.222571	0.538026	0.163892	0.421875	0.293529	0.0857247			1	1	0.740536	0.163975	0.0309148
	0.196581	0.119414	0.0334554	0	0	0.0485958	0.140904	0	0.248107	0.217231	0.0502326	0.398656	0.189744	0.423703	0.0751724	0.484864	0.162657	0.333681	0.108852	0.00280112	0.190068			0.0525031	0.276151	0.543643	0.344761	0.0126984	0.546143	0.211301			0.0572755	0.686057	0.366619	0.127622	0.0774295	0.422356	0.116552	0.371094	0.371429	0.0225209			1	1	0.722397	0.0236025	0
	0.196337	0.0830281	0	0	0	0.279365	0.681319	0	0.276679	0.219077	0.00372093	0.650616	0.0656899	0.942523	0.231034	0.11861	0.209082	0.175979	0.139771	0.0170868	0.0582393			0.101832	0.467225	0.468041	0.0392912	0.00610501	0.546143	0.211301			0.0433437	0.173623	1	0.0598939	0.0855799	0.0746374	0.0714985	0.158203	0.0932845	0.127134			1	1	0.318218	0.0136646	0.0044164
	0.106716	0.0830281	0	0	0	0.915018	0.895238	0.0115075	0.0852259	0.412308	0.0288372	0.346025	0.0261294	1	0.151724	0	0.378855	0.23812	0.164761	0	0.0325056			0.203907	0.573222	0.216838	0.000770416	0.0288156	1	0.19343			0.157379	0.326821	0.535663	0.0798585	0.0943574	0.0130881	0.0714985	0	0.147985	0.148928			0.61221	1	0.179416	0.0434783	0
	0.0757021	0.179243	0.00781441	0	0.002442	0.616361	0.664713	0.196203	0.0442002	0.715077	0	0.424785	0.0380952	0.468973	0.0268966	0	0.514741	0.0819843	0.227446	0.00812325	0.375169			0.199267	0.573222	0.0103093	0.0142527	0.110867	0.727875	0.096452			0.0459236	0.208703	0.64194	0.295173	0.0658307	0.0703926	0.0754163	0	0.0603175	0			0.459341	0.904518	0.249606	0.00745342	0
	0.186813	0.0830281	0.181197	0	0	0.18022	0.242247	0.663982	0.0100122	0.714462	0.0255814	0.147443	0.145788	0.194303	0.0303448	0	0.420874	0.0819843	0.455316	0.032493	0.930926			0.167277	0.51325	0.00378007	0.0435285	0.110867	0.727875	0.171091			0.00464396	0.374778	0	0.225423	0.0658307	0.649805	0.119491	0	0.0605617	0.00290592			0.386325	0.904518	0.690852	0	0.00378549
	0.478877	0.0556777	0.266422	0	0.0180708	0.252259	0.310379	0.0535098	0.0031746	0.209231	0.0488372	0.147443	0.295726	0.167345	0	0	0.378516	0.0584856	0.504871	0	0.764334			0.235653	0.800558	0.014433	0	0.131868	0.378135	0.338239			0	0.64476	0	0.0808693	0.0909091	0.840467	0.124061	0	0.0979243	0.320378			0.371429	0.473748	0.812303	0	0.00820189
	0.585592	0.0854701	0.263736	0	0	0.129426	0.310379	0	0	0.0904615	0.0055814	0.178052	0.179487	0.0961343	0.000689655	0.00794045	0.265334	0.17859	0.514612	0.00308123	0.0717833			0.265201	0.213389	0	0.00269646	0.460317	0.0733554	0.511432			0	0.184281	0	0.0424564	0.173668	0.526353	0.127653	0	0.106227	0.961133			0.469597	0.465201	0.580047	0	0
	0.319902	0.0698413	0.00830281	0.196604	0	0.0456654	0.738462	0	0	0.0806154	0.133953	0.104517	0.0742369	0.601221	0.0206897	0.0218362	0.288377	0.0725849	0.745447	0.0806723	0			0.114774	0.0495119	0.185911	0.00269646	1	0	0.328252			0.0180599	0.323712	0	0.0424564	0.0808777	0.0820658	0.143324	0	0.102564	0.654195			0.647619	0.602198	0.700315	0	0.0113565
	0.228571	0.0698413	0.0825397	0.0388679	0.019536	0.037851	0.768742	0	0.0200244	0.024	0.330233	0.0250093	0.032967	0.43235	0	0.118114	0.303965	0.315405	0.603981	0.133053	0			0.0686203	0.0516039	0.6189	0.0885978	0.332357	0	0.171879			0.0655315	0.165631	0	0.0101087	0.148589	0	0.122429	0	0.020757	0.625136			0.396337	0.602198	0.807571	0	0
	0.0669109	0.0915751	0.0825397	0.637358	0.017094	0.261538	0.721368	0	0.115018	0	0.701395	0	0.0043956	0.151577	0	0.0724566	0.157235	0.393211	0.489623	0	0.048307			0.0173382	0.11576	0.186942	0.0735747	0.0141636	0.286796	0.251511			0.234778	0.0133215	0	0	0.101254	0	0.0368919	0	0.000732601	0.495823			0.0827839	0.287668	0.63959	0	0
	0.0725275	0.328694	0.240049	1	0.00610501	0.0014652	0.448596	0	0.191941	0	0.633953	0.0362075	0.00561661	0.0183113	0	0.307692	0.0525246	0.171802	0.410843	0	0.0158014			0.00634921	0.00348675	0	0.0377504	0.0136752	0.0288689	0.366623			0.165119	0.00310835	0.444365	0	0.0216301	0	0	0	0	0.0599346			0.0361416	0.354335	0.666404	0	0
	0.226129	0.41221	0.0935287	0.292453	0	0.0192918	0.236874	0	0.191941	0	0.274419	0.153415	0.0102564	0.0183113	0	0.257072	0	0.0125326	0.433291	0	0			0.00634921	0.0655509	0	0.255778	0.0100122	0.0288689	0.719054			0	0	0.590585	0.0131413	0.0485893	0	0	0	0.002442	0			0.0185592	0.354335	0.754732	0	0
	0.248107	0.872772	0	0.226792	0	0.262759	0.275702	0	0.031746	0	0.0353488	0.0179171	0.001221	0	0	0.0665012	0.0247374	0.0125326	0.487505	0	0			0	0	0	0.506163	0	0	0.719054			0	0	0.524964	0.0131413	0.0868339	0	0.00195886	0	0	0.0243371			0.0241758	0.272283	0.954653	0	0
	0.12967	1	0	0	0	0.189499	0.45177	0	0	0.00738462	0.308837	0.0761478	0.0210012	0	0	0.0337469	0.0813284	0	0.368911	0	0			0	0	0	0.434129	0	0	1			0	0	0.00285307	0.00530705	0.0112853	0	0	0	0.0151404	0.114784			0	0.315018	1.01065	0	0
	0.0117216	0.989011	0	0.0260377	0	0.164835	0.249573	0.142117	0	0.128615	0.119535	0.0365808	0.0249084	0	0	0	0.0355812	0	0.184244	0	0.000451467			0	0	0	0.359784	0.00952381	0	0.66071			0	0	0	0	0.0959248	0	0	0	0.0161172	0.271704			0.000732601	0.315018	0.858044	0	0
	0.0505495	1	0	0.0535849	0	0.426862	0.015873	0.834292	0	0.540923	0.0027907	0.023143	0.0029304	0.00813835	0	0	0.0355812	0	0.145701	0	0.0663657			0	0	0	0.600154	0.0261294	0	0.396583			0	0	0	0	0.129781	0	0	0	0.0017094	0.0261533			0	0.240293	0.919558	0	0.00252366
	0.0942613	1	0	0.649057	0	0.582173	0.0461538	0.714039	0	0.540923	0	0.0582307	0	0	0	0	0.00271095	0	0.0609911	0	0.121896			0	0	0	0.662558	0.0004884	0	0.372668			0	0	0	0.0060652	0.18652	0	0	0	0	0.0261533			0	0.418315	0.653391	0	0
	0.137729	0.53431	0.0334554	0.459623	0	0.332112	0.354823	0.658803	0.0029304	0.527385	0.107442	0	0	0.401322	0	0	0	0.013577	0.224905	0.022409	0.00767494			0	0	0	0.498459	0.002442	0	0.472536			0	0	0	0.0118777	0.157053	0	0	0	0	0			0	0.131868	0.514984	0	0
	0.242979	0.243956	0.0473748	0.00943396	0	0.416117	0.407326	0.208285	0.110134	0.124923	0.335814	0	0	0.168871	0	0	0	0	0.106734	0	0			0	0	0	0.399076	0.002442	0	0.447569			0	0	0	0	0.0855799	0	0	0	0	0			0	0.131868	0.079653	0	0
	0.465934	0.243956	0.265201	0	0.0495726	0.478877	0.470818	0.0592635	0.115995	0.0443077	0.00604651	0	0.003663	0.441506	0	0	0	0	0.030072	0	0			0	0	0.00343643	0.486518	0.0156288	0	0.258607			0	0	0	0.0030326	0.054232	0	0	0	0	0			0.0043956	0.0520147	0.0279968	0	0
	0.791941	0.262515	0.567033	0	0.0334554	0.60757	0.101343	0.0333717	0.133089	0.00184615	0	0	0.0144078	0.121567	0	0	0	0	0.00296485	0	0			0	0	0	0.334746	0	0	0.0638633			0	0	0	0	0.0184953	0	0	0	0	0			0.0544567	0.109402	0.0930599	0	0
	0.724298	0.254457	0.177534	0	0.0224664	0.528449	0.0319902	0.528769	0.189011	0	0	0	0.00634921	0.21821	0	0	0	0	0	0	0			0	0	0	0.125193	0.0002442	0	0			0.00103199	0	0	0	0.0294671	0	0	0	0	0			0.431258	0.109402	0.0981861	0	0
	0.609524	0.28083	0.00512821	0	0	0.169475	0	0.55351	0.0224664	0	0	0	0.0368742	0.363174	0	0	0	0.0302872	0.0144007	0	0			0	0	0	0	0	0	0			0	0	0	0	0.0272727	0	0	0	0	0			1	0.596093	0.121451	0	0
	0.858608	0.353358	0	0	0	0.0832723	0	0.714614	0.014652	0	0	0	0.0368742	0.465921	0	0	0	0.255352	0.0288014	0	0			0	0	0	0	0	0	0			0	0	0	0	0.0144201	0	0	0	0	0			1	0.262759	0.108833	0	0
	0.65177	0.25641	0	0	0	0.175824	0	0.0868815	0.0039072	0	0	0	0.283028	0.780264	0	0	0	0.439687	0	0	0			0	0	0	0	0	0	0			0	0	0	0	0	0	0	0	0	0			1	0.0505495	0.0942429	0	0
	0.555067	0.44127	0	0	0	0.235409	0	0	0.0039072	0.127385	0	0	0.263492	0.780264	0.215862	0.0133995	0	0.925849	0	0	0			0	0	0	0	0	0	0			0	0	0	0	0	0	0	0	0	0			1	0.0505495	0	0	0
	0.145055	0.444444	0.00708181	0	0	0.345055	0	0	0	0.0449231	0	0	0.263492	0.381994	0.291724	0	0	1	0	0	0			0	0	0	0	0	0	0			0	0	0	0	0	0	0	0	0	0			0.979243	0.222466	0	0	0
	0.29475	0.299145	0.031746	0	0	0.323077	0.0178266	0	0	0	0	0	0.0923077	0.134791	0.435862	0	0	0.382768	0	0	0			0	0	0	0	0	0	0			0	0	0	0	0.00031348	0	0	0	0	0			0.423687	0.128205	0	0	0
	0.271306	0.386081	0.023199	0	0	0.137729	0.0178266	0.0535098	0.0566545	0	0	0	0.0537241	0.0386572	0.26069	0	0	0.269452	0	0	0			0	0	0	0	0	0	0			0	0	0	0	0	0	0	0	0	0			0.131136	0.128205	0	0	0
	0.101832	0.839072	0	0	0	0.274237	0.0212454	0	0.0180708	0	0	0	0.201221	0.0152594	0.102069	0	0	0.122193	0	0	0			0	0	0	0	0	0	0			0	0	0	0	0	0	0	0	0	0			0.131136	0	0	0	0
	0.000732601	0.990232	0.0021978	0.0313208	0	0.382173	0	0	0.0100122	0	0	0	0.201221	0.104273	0.206897	0	0	0.306527	0	0	0			0	0	0	0	0.000732601	0	0			0	0	0	0	0.000940439	0	0	0	0	0			0	0	0	0	0
	0.029304	0.915263	0.001221	0	0	0.721856	0	0	0.0100122	0	0	0	0.266911	0.104273	0.213103	0	0	0.279896	0	0	0			0	0	0	0	0	0	0			0	0	0	0	0	0	0	0	0	0			0	0	0	0	0
	0	0.686691	0	0	0	0.611966	0	0	0	0	0.0427907	0	0.0131868	0.227874	0.0675862	0	0	0.0412533	0	0	0			0	0	0	0	0	0	0			0	0	0	0	0	0	0	0	0	0			0.0151404	0	0	0	0
	0	0.728938	0	0	0	0.61221	0.00952381	0	0	0	0	0	0.0131868	0.329095	0.13931	0	0	0	0	0	0			0	0	0	0	0	0	0			0	0	0	0	0	0	0	0	0	0			0	0	0	0	0
	0.0031746	0.556288	0.0473748	0	0	0.754579	0	0	0.0021978	0	0	0	0.0483516	0.069176	0.0317241	0	0	0	0	0	0			0	0	0	0	0	0	0			0	0	0	0	0.00438871	0	0	0	0	0			0	0	0	0	0
	0.0148962	0.503541	0.251038	0	0.0026862	0.54823	0	0	0.0263736	0	0	0	0	0.244659	0.137931	0	0	0	0	0	0			0	0	0	0	0.0004884	0	0			0	0	0	0	0.00282132	0	0	0	0	0			0	0	0	0	0
	0.160928	0.427595	0.125031	0.000377358	0	0.491331	0	0	0.0236874	0	0	0	0.000732601	0.0162767	0.0758621	0.00297767	0	0	0	0	0			0	0	0	0	0	0	0			0	0	0	0	0	0	0	0	0	0			0	0	0	0	0
	0.633944	0.427595	0	0.0120755	0	0.855678	0	0	0.113797	0	0	0	0.0002442	0.0478128	0	0.0148883	0	0	0	0	0			0	0	0	0	0	0	0			0	0	0	0	0	0	0	0	0	0			0	0	0	0	0
	0.177045	0.906227	0	0	0	1	0	0	0.0517705	0	0	0	0	0.134283	0	0.0183623	0	0.00156658	0	0	0			0	0	0	0	0	0	0			0	0	0	0	0	0	0	0	0	0			0	0	0	0	0
	0.0002442	0.6	0	0.00339623	0	1	0	0	0.02442	0	0	0	0	0.649542	0.00827586	0	0	0.00574413	0	0	0			0	0	0	0	0	0	0			0	0	0	0	0	0	0	0	0	0			0	0	0	0	0
	0	1	0.0002442	0.0377358	0.0161172	1	0	0	0.0500611	0	0	0	0	0.542726	0.0103448	0	0	0	0	0	0			0	0	0	0	0	0	0			0	0	0	0	0.00125392	0	0	0	0	0			0	0	0	0	0
	0	1	0	0.0222642	0.260562	1	0	0	0.0224664	0	0	0	0.003663	0.40234	0.124828	0	0	0.132637	0	0	0			0	0	0	0	0	0	0			0	0	0	0	0	0	0	0	0	0			0	0	0	0	0
	0.0026862	0.790232	0.035409	0	0.34188	1	0	0	0.152381	0	0	0	0.0666667	0.493896	0.130345	0.11464	0	0	0	0	0			0	0	0	0	0	0	0			0	0	0	0	0	0	0	0	0	0			0	0	0	0	0
	0.180464	0.898657	0.000976801	0.0173585	0.613431	1	0	0	0.155067	0	0	0	0.236386	0.610376	0.489655	0.0129032	0.0267706	0	0	0.00280112	0			0	0	0	0	0	0	0			0	0	0	0	0	0	0	0	0	0			0	0	0	0	0
	0.575336	0.892552	0	0	0.873016	1	0	0	0.0800977	0	0	0	0.125031	0.134283	0.868966	0.0153846	0.0471027	0	0.0508259	0.14986	0			0	0	0	0	0	0	0			0	0	0	0	0	0	0	0	0	0			0	0	0	0	0
	0.786325	1	0.0014652	0.0490566	0.816606	0.931624	0	0	0.0800977	0.183385	0	0	0.52967	0.134283	0.728276	0.0674938	0.00542189	0	0.0482846	0.341737	0			0	0	0	0	0	0	0			0	0	0	0	0.00626959	0	0	0	0	0			0	0	0	0	0
	0.934066	1	0.003663	0	0.704518	0.327473	0	0	0.025641	0.316923	0	0.0104517	1	0.0773143	0.56	0.279901	0	0.281984	0.0482846	0.428852	0			0	0	0	0	0	0	0			0	0	0	0	0	0	0	0	0	0			0	0	0	0	0
	1	0.840537	0.003663	0.0215094	0.322344	0.254212	0	0	0.149206	0.0978462	0.0488372	0	0.698168	0.108342	0.354483	0.279901	0	0.757702	0.0520966	0.621289	0			0	0	0	0	0	0	0			0	0	0	0	0	0	0	0	0	0			0	0	0	0	0
	0.763858	0.840537	0.176068	0.0588679	0.253968	0.0932845	0	0	0.262271	0	0	0	0.374115	0	0.756552	0.269975	0	0.755091	0.1241	0.905042	0			0	0	0	0	0	0	0			0	0	0	0	0	0	0	0	0	0			0	0	0	0	0
	0.727473	0.496703	0.365568	0.0769811	0.000732601	0.133333	0.0493284	0	0.25348	0.0369231	0	0.0418066	0.291331	0	1	0.108685	0	0.87624	0.263871	0.952101	0.00857788			0	0	0	0	0	0	0			0	0	0	0	0	0	0	0	0	0			0	0	0	0	0
	0.589499	0.304762	0.581441	0.0769811	0	0.157509	0.621978	0	0.405128	0.253538	0.0669767	0.0418066	0.398535	0	0.315862	0.0575682	0.030837	0.625587	0.600169	1	0.0672686			0	0	0	0	0	0	0			0	0	0	0	0	0	0	0	0	0			0	0	0	0	0
	1	0.141148	0.896703	0.0233962	0	0.042735	0.759463	0.0402762	0.433944	0.800615	0.128837	0.0209033	0.477167	0	0.0137931	0.166253	0.03592	0.625587	0.991105	0.651541	0.034763			0	0	0	0	0	0	0			0	0	0	0	0	0	0	0	0	0			0	0	0	0	0
	1	0.0456654	1	0	0	0.0041514	1	0.128884	0.351404	0.413538	0.22093	0.0100784	0.842002	0	0.000689655	0.166253	0.131142	0.351958	1.30241	0.497759	0.234763			0	0	0	0	0	0	0			0	0	0	0	0	0	0	0	0	0			0	0	0	0	0
	1	0.239316	0.754335	0	0	0	1	0.25374	0.374603	0	0.452558	0	1	0.0808749	0	0.232754	0.540834	0.142037	1.73443	0.213725	0.414898			0	0	0	0	0	0	0			0	0	0	0	0.00846395	0	0	0	0	0			0	0	0	0	0
	0.344811	0.239316	0.708669	0.00528302	0	0.00586081	0.557998	0.173763	0.600244	0.171077	0.526512	0.00410601	0.776801	0.0961343	0	0.201985	1	0.0386423	1.67302	0.0879552	0.482619			0	0	0	0	0	0	0			0	0	0	0	0	0	0	0	0	0			0	0	0	0	0
	0.0976801	1	0.484982	0.0762264	0.0239316	0.0336996	0.0275946	0.302071	0.586569	0.354462	1	0	0.86398	0.00712106	0	0.357816	0.635378	0.0694517	0.962728	0.0319328	0.32912			0	0	0	0	0	0	0			0	0	0	0	0	0	0	0	0	0			0	0	0	0	0
	0.0634921	1	1	0.106792	0	0	0	0	0.813675	0.0246154	0.832558	0.0589772	0.793895	0	0	0.990571	0.14673	0.0694517	0.117747	0	0.548081			0	0	0	0	0.00879121	0	0			0	0	0	0	0	0	0	0	0	0			0	0	0	0	0
	0.175824	0.996093	1	0.11283	0	0	0	0.450518	0.30232	0.0904615	0.772558	0.294886	0.335775	0	0	0.990571	0.0298204	0.103916	0	0	1			0	0	0	0	0.0185592	0	0			0	0	0	0	0	0	0	0	0	0			0	0	0	0	0
	0.790476	0.763858	1	0.11283	0.031746	0	0	1	0.0603175	0.256	0.603721	0.439343	0.0295482	0	0	1	0	0	0	0	0.804063			0	0	0	0	0	0	0			0	0	0	0	0	0	0	0	0	0			0	0	0	0	0
	0.737729	0.366545	0.34188	0.0543396	0	0	0	0.638665	0.0603175	0.0375385	0.436744	0.243001	0.0559219	0	0	0.428288	0	0	0	0	0.294808			0	0	0	0	0	0	0			0	0	0	0	0	0	0	0	0	0			0	0	0	0	0
	0.292063	0.260317	0.238339	0.0543396	0.0693529	0	0	0.0609896	0	0	0.426977	0.0940649	0	0	0	0	0	0	0	0	0.0487585			0	0	0	0	0.0014652	0	0			0	0	0	0	0	0	0	0	0	0			0	0	0	0	0
	0.141636	0.122833	0.0722833	0	0.040293	0	0	0	0	0	0.189302	0	0	0	0	0	0	0	0	0	0.0388262			0	0	0	0	0	0	0			0	0	0	0	0	0	0	0	0	0			0	0	0	0	0
	0.527717	0.0681319	0.00512821	0	0.0520147	0	0	0	0	0	0.0469767	0	0	0	0	0	0	0	0	0	0			0	0	0	0	0	0	0			0	0	0	0	0	0	0	0	0	0			0	0	0	0	0
	0.408303	0.0136752	0.00683761	0	0.0383394	0	0		0	0	0	0	0	0	0	0	0	0	0	0	0			0	0	0	0	0	0	0			0	0	0	0	0	0	0	0	0	0			0	0	0	0	0
													0	0	0	0	0		0	0	0			0	0	0	0	0	0	0			0	0		0	0		0	0	0	0			0	0	0	0	0
	10 min																							10 min									10 min												10 min
	1	0.04884	0.110134	0	0.088	0.339683	0.723077	0	0.259829	0.0132784	0.198039	0.00128205	0.00413437	0.0107058	0	0	0.298657	0.299841	0	0.0034188	0.166036			1	0.173827	0.099603	0.204152	0	0.722222	0.170499			0.628993	1	0	0.322833	1	0.737931	0.50379	0.119908	0.300611	0.424539			0.512576	0.276679	0.784856	0.98415	0.191972
	1	0.0336996	0.0820513	0.0572988	0.133176	0.47619	0.91917	0	0.652015	0.0132784	0.198039	0.00128205	0.0374677	0.0555115	0	0.0219106	0.25177	0.299841	0	0.00659341	0.679277			1	0.560505	0.291952	0.204152	0	0.784127	0.108689			0.366093	0.54458	0	0.280342	0.709691	1	0.368513	0.119908	0.14652	0.413955			0.512576	0.565812	0.831731	1	0.0069808
	0.823443	0.1558	0	0.042292	0.126588	0.249817	0.4337	0	1	0.00320513	0.10915	0.11859	0.00439276	0.35567	0	0.282647	0.275702	0.614301	0	0.0564103	0.480874			0.509664	0.797004	0.43847	0.309256	0	0.0174603	0.237683			0.309582	0.418998	0	0.308425	0.384294	0.558621	0	0.656418	0.894994	0.515484			1	1	0.676683	0.943804	0.0314136
	0.242002	0.116972	0	0	0.146353	0.0178266	0.264713	0	0.600733	0.018315	0	0.413462	0.00826873	0.488898	0	0.204645	0.295726	0.532164	0	0.0002442	0.0462379			0.322477	1	0.570913	0.247837	0	0	0.37653			0.744472	0.460664	0	0.494994	0.203008	0.403598	0.0227405	1	0.918926	0.946296			0.953114	1	0.430589	0.644092	0.04363
	0.127717	0.300855	0	0	0.900706	0	0.161172	0	0.430037	0.0265568	0.0398693	0.128846	0.00826873	0.0241872	0	0.192813	0.490842	0.362041	0	0	0			0.248389	0.277099	0.519307	0.298875	0	0	0.492386			0.879607	0.418706	0.0583795	0.494994	0.203008	0.382609	0.0122449	0.970023	1	1			1	1	0.297476	0.841499	0
	0.383394	0.120391	0	0	0.788706	0	0.0849817	0	0.0932845	0.341575	0.504575	0.0628205	0.00361757	0	0	0.192813	0.369475	0.195109	0	0	0			0.15247	0.00709499	0.424035	0.57526	0.00448833	0.0619048	0.655121			0.636364	0.41958	1	0.171917	0.274854	0.555922	0.0431487	0.51422	1	0.781654			1	1	0.541466	0.45389	0
	0.755556	0.37265	0	0	0.919059	0.547497	0.246154	0	0.18315	0.69185	0.765359	0	0.0162791	0.00396511	0	0.0994741	0.339194	0.264753	0	0.002442	0			0.210451	0.000394166	0.801155	0.852076	0.00448833	0.842063	0.243058			0.609337	0.598485	0.742828	0.405617	0.666667	0.409295	0.136443	0.0930054	0.892308	0.167777			1	1	0.68119	0.305476	0
	0.26398	0.217338	0.015873	0	0.316235	0.730647	0.259829	0	0.18315	0.618132	0.48366	0.00897436	0.0645995	0.00396511	0	0.00482033	0.276679	0.115364	0	0.0344322	0			0.999284	0	0.970047	1	0.00448833	1	0.103314			1	0.667541	0.524409	0.405617	0.666667	0.258471	0.613994	0.00307456	0.752381	0.0317523			1	1	0.409555	0.242075	0.17452
	0.14823	0.253236	0	0	0.0188235	0.618315	0.259829	0	0.212454	0.668498	0.294118	0	0.158398	0.707772	0	0	0.326007	0.166932	0	0.182418	0			0.647101	0.00551833	1	0.704585	0.070018	0.88254	0.205733			0.77887	0.505245	0.699547	1	0.869256	0.632684	0.851312	0	0.516484	0.169737			1	1	0.132212	0.191643	1
	0.255433	0.350427	0.0239316	0	0	0.434921	0.137485	0	0.0908425	0	0.113072	0	0.0638243	0.704203	0	0	0.298413	0.337321	0	0.424664	0.00168138			0.0690766	0.233741	0.922772	0.28936	0.0466786	0.860317	0.415049			0.58231	0.682692	0.772521	0.607814	0.684211	0.108546	0.851312	0	0.516484	0.366131			1	1	0.231971	0.100865	0.277487
	0.152381	0.273504	0.0744811	0	0	0.266422	0.161416	0	0.124786	0	0.0764706	0	0.0379845	0.184377	0	0	0.345788	0.600478	0	0.401954	0.00882724			0.00465283	0.388648	0.535908	0.0103806	0.018851	0.503175	0.562556			0.65602	0.642483	0.546553	0.30232	0.256475	0	1	0	0.180708	0.373579			1	1	0.544471	0.0172911	0.0680628
	0.0874237	0.339927	0.348474	0	0	0.0151404	0.508425	0.0226027	0	0.0897436	0.0764706	0	0.202067	0.0111023	0	0	0.40757	0.218235	0	0.0507937	0.02438			0.00393701	0.195901	0.214002	0.00519031	0.043088	0.0857143	0.562556			0.594595	0.641317	0.0130851	0.30232	0.33584	0.0404798	0.879883	0	0.159463	0.791454			1	1	0.676382	0.0489914	0.0226876
	0.040293	0.339927	0.372894	0	0	0	0.56044	0.00308219	0.0102564	0.00686813	0.269935	0	0.25168	0.00277557	0	0	0.466667	0.218235	0.0147587	0.0141636	0.0273224			0.0035791	0.0335041	0.0342837	0	0	0.0857143	0.400119			0.7543	0.164918	0.0130851	0.443223	0.190058	0.281559	0.781924	0	0.0420024	0.199922			1	1	0.352464	0.0129683	0.0017452
	0.0124542	0.443223	0.0739927	0	0	0	0.660317	0	0	0.123626	0.0568627	0	0.0813953	0	0	0	0.361661	0.0632642	0.130435	0.0141636	0			0.019685	0.0335041	0.099603	0	0.002693	0	0.281278			0.415233	0.121212	0.0236537	0.785836	0.274854	0.130735	0.39242	0	0.0669109	0.0164641			0.962393	1	0.309495	0.0288184	0.139616
	0.0527473	0.440537	0.0864469	0	0	0	0.67619	0	0.14652	0.729853	0.138562	0	0.121964	0	0	0	0.334066	0.166667	0.272437	0.0295482	0			0.035791	0	0.0631541	0	0.002693	0	0.13407			0.587224	0.0757576	0.640664	0.785836	0.274854	0.426087	0.332362	0	0.0312576	0.177577			0.710623	1	0.259916	0.0129683	0.233857
	0.218559	0.45348	0.0820513	0	0	0	0.258608	0	0.0356532	0.5	0.0915033	0	0.049354	0	0	0	0.134554	0.272993	0.368568	0.149206	0.0197562			0.117037	0	0.018044	0.00908304	0.0305206	0	0.12332			0.474201	0.00495338	0.285858	0.124054	0.229323	0.361919	0.251895	0	0.00634921	0.638965			0.672772	1	0.174579	0	0.008726
	0.4337	0.233455	0.351893	0	0	0	0.258608	0.00719178	0.0188034	0.124542	0.0614379	0	0.0242894	0.11935	0	0	0.0478632	0.112972	0.197048	0.330647	0.0105086			0.0533286	0	0.178275	0.0826125	0.0834829	0	0.170499			0.002457	0.0399184	0.363865	0.0781441	0.260234	0.0125937	0.21691	0	0.180708	0.326147			0.677411	1	0.538161	0	0
	0.744078	0.117949	0.463492	0	0	0	0.685714	0	0.003663	0.0164835	0.0594771	0	0.0100775	0.658208	0	0	0.0239316	0.128921	0.0757878	0.472283	0.0538041			0.0612026	0	0.396608	0.449394	0.685817	0	0.646163			0	0.141317	0	0.0891331	0.210944	0	0.121866	0	0.453968	0.401019			1	1	0.586238	0	0
	0.520391	0.117949	0.319902	0.0695771	0.000941176	0.0866911	0.779976	0.025	0	0.0874542	0	0	0.0121447	0.220856	0	0	0.0031746	0.128921	0.193059	0.281319	0.00924758			0.0365068	0	0.312883	0.589965	0.725314	0	0.808898			0.162162	0.133741	0.0211374	0.0891331	0.492899	0	0.142274	0	0.517705	0.562917			0.851526	1	0.505108	0.00720461	0.0017452
	0.278877	0.0752137	0.319902	0.0381992	0	0	0.2779	0.101027	0	0.119505	0.0281046	0	0.0136951	0.103093	0	0	0.0483516	0.233386	0.24292	0.0554335	0			0.0375805	0	0.194154	0.187284	0.717235	0	0.546432			0	0.153846	0	0.0271062	0.578112	0	0.134111	0	0.281807	0.21129			0.286447	1	0.496394	0	0.197208
	0.175824	0.0346764	0.0630037	0.22101	0	0	0.0813187	0.12637	0	0	0.051634	0	0.128682	0.367565	0	0	0.0735043	0.392344	0.245712	0.0126984	0			0.0347173	0	0.112234	0	1	0	1			0	0	0	0.0192918	0.419382	0	0.114286	0	0.0705739	0			0.141148	1	0.586839	0	0.670157
	0.0510379	0.0637363	0.188523	0.0272851	0	0	0.183639	0.339041	0	0.00869963	0.00130719	0	0.00465116	0.367565	0	0.00876424	0.123565	0.450558	0.413642	0.0014652	0			0.0221904	0	0.131721	0	0.0583483	0	0.760526			0	0	0	0.0192918	0.240602	0	0.0483965	0	0.0805861	0.0384163			0.0227106	1	0.578125	0	0.167539
	0.201221	0.655433	0.514774	0	0.333647	0	0.151648	0.285274	0.0371184	0	0.00261438	0	0.00956072	0.335845	0	0.0477651	0.235409	0.531366	0.39649	0.0021978	0			0.00393701	0	0	0.0346021	0	0	0.760526			0	0	0	0.000976801	0.15873	0	0.0285714	0	0.0862027	0.0991768			0.0148962	1	0.567608	0	0.0279232
	0.713309	0.37265	0.38315	0	0.738353	0	0.262759	0.595548	0	0	0	0	0.00413437	0.018636	0	0.262927	0.229792	0.578682	0.238532	0.002442	0			0	0	0	0.21583	0.00179533	0	0.606151			0	0	0	0.0107448	0.240602	0	0.0734694	0	0	0.23089			0.00561661	1	0.657452	0	0
	0.804396	0.576068	0.0561661	0.109141	0.198588	0	0.322344	0.281164	0	0	0	0	0	0	0	0.202892	0.0632479	0.347422	0.10371	0	0.0668348			0	0	0	0.427768	0	0	0.805315			0	0	0	0.0107448	0.0371763	0	0.0122449	0	0	0.0399843			0	0.582418	1	0	0.0069808
	0.523321	0.223443	0.040293	0.237381	0.0832941	0	0.106227	0.0140411	0	0.0462454	0	0	0	0	0	0.202892	0.0632479	0.43966	0.107698	0	0.228668			0	0	0	0.581315	0.0224417	0	0.823231			0	0	0	0.0004884	0	0	0	0	0.000976801	0.0815367			0.0041514	0.610256	0.853966	0	0.0575916
	0.610012	0.611477	0.199267	0	0.00376471	0	0.0295482	0.157192	0.0490842	0.0462454	0.000653595	0	0	0	0	0.0473269	0.00854701	0.08958	0.0267252	0	0.50021			0	0	0	0.657007	0.0951526	0	0.745894			0	0	0	0	0.015873	0	0	0	0.00537241	0.0815367			0	0.158974	0.530048	0	0
	0.61221	0.939683	0.409524	0	0	0	0.0178266	0.035274	0.101343	0.109432	0	0	0	0	0	0.00657318	0	0.118022	0	0	0.594367			0	0	0	0.484862	0.0359066	0	0.300985			0.019656	0	0	0	0.0204678	0	0	0	0.0224664	0.144649			0	0.107692	0.34976	0	0
	0.26862	0.999023	0.260562	0	0	0	0.105006	0.186986	0.299145	0.334249	0	0	0.00361757	0	0	0	0	0.0385433	0	0	0.254309			0	0	0	0.404412	0.0385996	0	0.00507614			0	0	0	0	0.0981621	0	0	0	0.00952381	0.0768326			0.001221	0.0578755	0.16857	0	0
	0.0224664	0.999023	0.247619	0	0	0.002442	0.0551893	0	0.0527473	0.130952	0	0	0	0	0	0	0	0.0385433	0	0	0.0214376			0	0	0	0.333045	0	0	0			0	0	0	0.001221	0.188388	0	0	0	0.00952381	0			0	0.0107448	0.0904447	0	0
	0.0227106	0.222222	0.21685	0	0	0.201954	0.0019536	0	0.00683761	0	0	0	0	0	0	0	0	0.0148857	0	0	0			0	0	0	0.134516	0.002693	0	0			0	0	0	0.000732601	0.152047	0	0	0	0.0148962	0			0.0039072	0.00879121	0.0480769	0	0
	0.0630037	0.0556777	0.283761	0	0	0.302564	0	0.103425	0	0	0.0477124	0	0	0	0	0	0	0.0776183	0	0	0.0151324			0	0	0	0.00821799	0	0	0			0	0	0	0.000732601	0.135338	0	0	0	0	0			0	0.0102564	0.0378606	0	0
	0.0962149	0.0866911	0.29304	0	0	0.316728	0	0.309932	0	0	0.00980392	0	0.0232558	0.000396511	0	0	0	0.129984	0	0	0.199664			0	0	0	0	0.005386	0	0			0	0	0	0	0.00835422	0	0	0	0	0			0.0161172	0.0302808	0.000300481	0	0
	0.126252	0.423932	0.0349206	0	0	0.439072	0	0.348973	0	0	0.0196078	0	0.0232558	0	0	0	0	0.144604	0	0	0.0180748			0	0	0	0	0.0179533	0	0			0	0	0	0	0.031746	0	0	0	0	0			0.118681	0.176557	0.0105168	0	0
	0.0959707	0.562393	0.000732601	0	0	0.398046	0	0.473973	0	0	0	0	0.0217054	0.0114988	0	0	0	0.204944	0	0	0			0	0	0	0	0	0	0			0	0	0	0.000976801	0	0	0	0	0	0			0.548474	0.0737485	0	0	0
	0.300366	0.274725	0.020757	0	0	0.382662	0	0.554452	0	0	0	0	0.0927649	0	0	0.0311131	0	0.482722	0	0	0			0	0	0	0	0	0	0			0	0	0	0.000976801	0	0	0	0	0	0			0.840781	0.266911	0.0249399	0	0
	0.556532	0.341148	0.00976801	0	0	0.478632	0	0.410959	0	0	0	0	0.0927649	0	0	0.120947	0	0.566454	0	0	0			0	0	0	0	0	0	0			0	0	0	0	0	0	0	0	0	0			1	0.0913309	0.0504808	0	0
	0.0678877	0.328938	0	0	0	0.682784	0	0.0736301	0	0	0	0	0.0377261	0	0	0.0876424	0	0.505051	0	0	0			0	0	0	0	0	0	0			0	0	0	0	0.000835422	0	0	0	0	0			0.639316	0.0979243	0.128606	0	0
	0.004884	0.4442	0.0185592	0.884038	0	0.691087	0	0.117808	0.267643	0	0	0	0.0490956	0	0	0.0333041	0	0.234716	0	0	0			0	0	0	0	0	0	0			0	0	0	0	0	0	0	0	0	0			1	0.349451	0.184195	0	0
	0.00757021	0.60757	0.001221	0.42292	0	0.162637	0	0	0.260073	0	0	0	0.196641	0.0717684	0	0.104294	0	0.271398	0	0	0			0	0	0	0	0	0	0			0	0	0	0	0.000417711	0	0	0	0	0			0.631502	0.596093	0.104868	0	0
	0.0173382	0.363126	0.01221	0.315143	0	0.119902	0	0	0.0410256	0	0	0	0.196641	0.129659	0	0.0565294	0	0.0667198	0	0	0			0	0	0	0	0.029623	0	0			0	0	0	0	0.000417711	0	0	0	0	0			0.128938	0.592918	0.0528846	0	0
	0.0031746	0.492063	0	0	0	0.0893773	0	0	0.0410256	0	0	0	0.140052	0.324346	0.0229277	0.0482033	0	0.226741	0	0	0			0	0	0	0	0.010772	0	0			0	0	0	0	0.0037594	0	0	0	0	0			0.0178266	0.11746	0.0315505	0	0
	0	0.519414	0	0	0	0.0126984	0	0	0.0031746	0	0	0	0.293798	0.22046	0.00529101	0	0	0.250133	0	0	0			0	0	0	0	0.00448833	0	0			0	0	0	0	0	0	0	0	0.0021978	0			0	0.010989	0.0225361	0	0
	0.0031746	0.289866	0	0	0	0	0	0	0.0148962	0	0	0	0.293798	0.329897	0.00529101	0	0	0.281499	0	0	0			0	0	0	0	0.0116697	0	0			0	0	0	0	0	0	0	0	0	0			0	0	0.00721154	0	0
	0	0.3116	0	0	0	0	0	0.0174658	0.00586081	0	0	0	0.330749	0.0872324	0	0	0	0.264221	0	0	0			0	0	0	0	0	0	0			0	0	0	0	0.0112782	0	0	0	0	0			0	0	0	0	0
	0	0.837851	0	0	0	0.0515263	0	0.204795	0	0	0	0	0.177003	0.00634417	0	0	0	0.234981	0	0	0			0	0	0	0	0	0	0			0	0	0	0	0	0	0	0	0	0			0	0.0046398	0	0	0
	0	1	0	0	0	0.0590965	0	0.392466	0	0	0	0	0.0873385	0.00475813	0	0.0175285	0	0.16454	0	0	0			0	0	0	0	0.00179533	0	0			0	0	0	0	0.00167084	0	0	0	0	0			0	0	0	0	0
	0	1	0	0	0	0.12967	0	0.130137	0	0	0	0	0.0801034	0.0868358	0.0238095	0.274321	0	0.16454	0	0	0.130727			0	0	0	0	0	0	0			0	0	0	0	0	0	0	0	0	0			0	0	0	0	0
	0	1	0	0	0.0122353	0.281563	0	0	0	0	0	0	0.0167959	0.0868358	0.00352734	0.196319	0	0.323764	0	0	0.253047			0	0	0	0	0	0	0			0	0	0	0	0	0	0	0	0	0			0	0	0	0	0
	0.00952381	1	0	0.00818554	0.0494118	0.625885	0	0.000342466	0	0.0169414	0	0	0.131525	0.0289453	0	0.020596	0	0.188464	0	0	0.105086			0	0	0	0	0	0	0			0	0	0	0	0	0	0	0	0	0			0	0	0	0	0
	0.0485958	0.476435	0	0	0.152	0.740415	0	0	0.0691087	0	0	0	0.129974	0	0.0449735	0	0	0.355928	0	0	0			0	0	0	0	0	0	0			0	0	0	0	0.00208855	0	0	0	0	0			0	0	0	0	0
	0.34652	0.431013	0.0148962	0.14734	0.0823529	1	0	0	0.041514	0	0	0	0.360982	0.0340999	0.137566	0	0	0.261031	0	0	0			0	0	0	0	0	0	0			0	0	0	0	0	0	0	0	0	0			0	0	0	0	0
	0.498168	0.27619	0.0398046	0.412005	0.184941	1	0	0	0.0930403	0	0	0	0.34031	0.224425	0.524691	0	0	0.167464	0	0	0			0	0	0	0	0.0179533	0	0			0	0	0	0	0.00710109	0	0	0	0	0			0	0	0	0	0
	0.187546	0.352381	0.162149	0.047749	0.156235	1	0	0	0.141636	0	0	0	0.295607	0.602696	0.91358	0	0	0.00903775	0	0	0			0	0	0	0	0	0	0			0.100737	0	0	0	0	0	0	0	0	0			0	0	0	0	0
	0.0659341	0.580708	0.0327228	0.159618	0.277176	1	0	0	0.143346	0	0	0	0.278295	1	0.946208	0	0	0	0	0	0			0	0	0	0	0	0	0			0	0	0	0	0	0	0	0	0	0			0	0	0	0	0
	0.206349	0.786325	0	0.0682128	0.151059	1	0	0	0.143346	0	0	0	0.244186	1	1	0	0	0	0.0263263	0.0478632	0			0	0	0	0	0	0	0			0	0	0	0	0	0	0	0	0	0			0	0	0	0	0
	0.912088	1	0	0.255116	0.418824	0.541148	0	0	0.0534799	0	0	0	0.312403	0.65345	0.654321	0.0035057	0	0	0.0805744	0.230281	0			0	0	0	0	0	0	0			0	0	0	0	0	0	0	0	0	0			0	0	0	0	0
	1	1	0	0.124147	0.718588	0.565568	0	0	0	0	0.0405229	0	1	0.160587	0.238977	0.101665	0.0148962	0	0.265656	0.469353	0			0	0	0	0	0	0	0			0	0	0	0	0	0	0	0	0	0			0	0	0	0	0
	1	1	0	0.120055	0.531294	0.589499	0.0771673	0	0.0449328	0.0343407	0.20915	0	0.803876	0	0.0970018	0.0744961	0.0161172	0	0.320303	0.61514	0			0	0	0	0	0	0	0			0	0	0	0	0	0	0	0	0	0			0	0	0	0	0
	1	1	0	0.151432	0.381647	0.546032	0.452747	0	0.0178266	0.369048	0.199346	0	0.496641	0	0.0661376	0.233129	0.0407814	0.00637959	0.790586	0.875458	0			0	0	0	0	0	0	0			0	0	0	0	0	0	0	0	0	0			0	0	0	0	0
	1	1	0.0043956	0.151432	0.606118	0.185592	1	0	0.132601	0.751832	0.484314	0	0.318605	0	0	0.267309	0.113309	0.127326	0.48943	1	0			0	0	0	0	0	0	0			0	0	0	0	0	0	0	0	0	0			0	0	0	0	0
	1	1	0	0.100955	0.582588	0.0549451	1	0	0.104029	0.389194	0.822876	0	0.334884	0.0646312	0	0.451358	0.337729	0.30941	0.477064	0.972405	0.00294241			0	0	0	0	0.002693	0	0			0	0	0	0	0	0	0	0	0	0			0	0	0	0	0
	0.472772	1	0.161172	0.264666	1	0.0034188	1	0	0.30696	0.168956	0.962745	0	0.518346	0.0257732	0	0.911481	0.461783	0.515417	0.554846	1	0			0	0	0	0	0.002693	0	0			0	0	0	0	0	0	0	0	0	0			0	0	0	0	0
	0.220269	0.692063	0.695971	0.66985	0.545882	0	0.485226	0	0.616361	0.43315	0.809804	0	0.955556	0.10904	0.021164	1	0.715995	1	0.796171	1	0.0323665			0	0	0	0	0.0412926	0	0			0	0	0	0	0	0	0	0	0	0			0	0	0	0	0
	0.230037	0.692063	0.807326	1	0.545882	0.0046398	0.36801	0.0167808	0.73138	0.751832	0.83268	0	0.619121	0	0.459436	0.942594	1	1	1	0.80464	0.203867			0	0	0	0	0	0	0			0	0	0	0	0	0	0	0	0	0			0	0	0	0	0
	0.6337	0.189499	1	0.373806	0.0475294	0	0.0713065	0.0510274	0.313797	1	1	0.0814103	0.699483	0	0.377425	0.555215	0.731624	0.841042	0.744715	0.301343	0.434636			0	0	0	0	0	0	0			0	0	0	0	0	0	0	0	0	0			0	0	0	0	0
	0.889377	0.394872	1	0.152797	0.00988235	0	0	0.310274	0.0962149	0.0526557	0.872549	0.249359	0.850646	0	0.305996	0.416301	0.324542	0.500532	0.36059	0.182418	0.681799			0	0	0	0	0	0	0			0	0	0	0	0	0	0	0	0	0			0	0	0	0	0
	0.844933	0.492063	0.664225	0.150068	0	0	0	1	0	0.205128	0.808497	0.616667	0.531525	0	0	0.210342	0.0627595	0.350877	0.0223375	0.014652	1			0	0	0	0	0	0	0			0	0	0	0	0	0	0	0	0	0			0	0	0	0	0
	0.471306	0.561416	0.365324	0.150068	0	0	0	0.238014	0	0.393773	0.473856	0.722436	0.12584	0	0	0.379492	0.0021978	0.0268474	0	0	0.262295			0	0	0	0	0	0	0			0	0	0	0	0	0	0	0	0	0			0	0	0	0	0
	0.0818071	0.664713	0.222222	0	0	0	0	0.110959	0	0.0911172	0.303922	0.892949	0.130491	0	0	0.263804	0	0.000797448	0	0.0236874	0.00294241			0	0	0	0	0	0	0			0	0	0	0	0	0	0	0	0	0			0	0	0	0	0
	0.0239316	0.436386	0.0473748	0	0	0	0	0.0386986	0.0168498	0	0.270588	1	0	0	0	0.0560911	0	0	0	0	0			0	0	0	0	0.013465	0	0			0	0	0	0	0	0	0	0	0	0			0	0	0	0	0
	0	0.319414	0.00586081	0	0	0	0	0	0	0	0.158824	0.24359	0	0	0	0.0595968	0	0	0	0	0			0	0	0	0	0	0	0			0	0	0	0	0	0	0	0	0	0			0	0	0	0	0
	0.0444444	0.0251526	0.0185592	0	0	0	0	0	0	0	0	0	0	0	0	0	0.031746	0	0	0	0			0	0	0	0	0	0	0			0	0	0	0	0	0	0	0	0	0			0	0	0	0	0
	0.339438	0.0327228	0	0	0	0	0		0	0	0	0	0	0	0	0	0.03663	0	0	0	0.00924758			0	0	0	0	0	0	0			0	0	0	0	0	0	0	0	0	0			0	0	0	0	0
													0	0	0	0	0.000732601		0	0	0.00252207			0	0	0	0	0	0	0															0	0	0	0	0
	12 min																							12 min									12 min												12 min
	0.464469	0.0385836	0	0	0.389484	0	0.294025	0	0.621978	0.484964	0	0.0438988	0	0.158306	0	0.157265	0.1767	0.402668	0.602202	0	0.188641			0.569818	0.777494	0.0854592	0.461538	0	0.296741	0.0942613			0.525415	1	0	0.982798	0.577747	0.031191	0.87928	0	0.399512	0.576156			0.393162	0.868132	0.601846	0.157285	0.900855
	0.464469	0.351893	0	0.14434	0.945797	0	0.399895	0	0.541392	0.484964	0	0.0438988	0.0039072	0.158306	0	0.0774115	0.253243	0.402668	0.602202	0	0.0480054			0.569818	1	0.0505952	0.461538	0	0.410377	0.0830281			0.534474	1	0	0.826701	0.450587	0.0749136	0.451248	0	1	0.22452			0.393162	0.64127	0.601846	0.129139	1
	0.568742	0.380952	0.0324786	0	1	0	0.707809	0	0.23199	0.302148	0	0.0565476	0.00537241	0.589508	0	0.0026862	0.321225	0.462698	0.507156	0	0			0.664354	0.658591	0.153061	0.311016	0	0.120497	0.0659341			0.505284	1	0	0.323235	0.282308	0.020364	0.0542658	0.0252052	0.965324	0.333208			0.347985	1	0.411141	0.135762	0.951404
	0.789744	0.110867	0.221978	0	0.820188	0	0.587002	0	0.461538	0.293079	0	0.155506	0.0590965	0.424298	0	0.0004884	0.278672	0.340909	0.12	0.010446	0			0.374675	0.360854	0.293367	0.203229	0	0	0.122344			0.899849	0.642247	0.0137457	0.442875	0.418452	0.0166321	0.0850261	0.115475	1	0.903347			0.284737	1	0.2946	0.0778146	0.95409
	0.767766	0.0590965	0.426129	0	0.978578	0	0.18108	0	0.554579	0.197136	0.265226	0.00223214	0.0590965	0.0777727	0	0.00952381	0.451479	0.101038	0.0304587	0.133789	0			1	0.086707	0.627551	0.231719	0	0	0.218315			0.83694	0.598291	0.0137457	0.442875	0.418452	0.0126699	0.10679	0.332356	0.890842	0.736367			0.543834	1	0.210868	0.0430464	0.994628
	0.432479	0.0871795	0.287668	0.0216981	0.712756	0	0.115828	0	0.547497	0.114558	0.414145	0	0.0481074	0	0	0.00610501	0.353918	0.0259387	0.101284	0.501004	0			0.9549	0.0567421	0.76318	0.503324	0	0	0.224908			0.717665	0.315263	0.0536082	0.667009	0.952661	0.0143746	0.655252	0.611372	0.773871	0.710417			1	1	0.296651	0.0629139	0.599512
	0.300611	0.0744811	0	0.0386792	0.964622	0	0.199423	0	0.103785	0.0596659	0.346955	0	0.0459096	0	0	0.00708181	0.228334	0.268034	0.26055	0.932101	0			0.258456	0.018489	0.497449	0.960114	0	0	0.466422			0.502265	0.528694	0.470103	0.248267	0.440221	0.0264916	0.649739	0.882181	1	0.311771			1	1	1	0.0281457	0.602686
	0.186081	0.0984127	0	0	0.46803	0	0.295335	0.0180387	0.103785	0.128878	0.30609	0	0.0459096	0	0	0.001221	0.14219	0.353508	0.162202	0.724789	0			0.289679	0.00701307	0.526786	1	0	0	0.478144			0.491696	0.829792	0.470103	0.248267	0.440221	0.0397604	0.63668	0.551583	1	0.170365			1	1	0.920711	0.00993377	0.44884
	0.37094	0.0942613	0	0	0	0	0.295335	0.106264	0	0.0835322	0.0121807	0	0.286447	0	0	0	0.212506	0.437006	0.0572477	0.422258	0.0507099			0.146574	0.012751	0.921769	0.628205	0	0	0.242491			0.257675	0.829304	0.877663	0.468806	0.0718728	0.0422483	0.975334	0.521688	1	0.464836			1	1	0.538619	0.0198675	0.437607
	0.462515	0.0818071	0.00976801	0	0.0438169	0.0925519	0.257075	0.0239423	0	0.118377	0.0200393	0	0.423687	0	0	0	0.192268	0.479002	0.0755963	0.0703094	0.103448			0.151778	0.14313	1	0.224122	0	0.284305	0.261294			0.168596	0.654457	0.953265	1	0.00932965	0.045842	0.975334	1	1	0.559985			1	1	0.380725	0	0.528938
	0.316728	0.0932845	0.137973	0	0.0662123	0.0351648	0.270702	0.0209905	0.0153846	0.251074	0.00825147	0	0.231746	0	0	0	0.13259	0.3083	0.321835	0.0317397	0			0.163053	0.131336	0.599065	0.019943	0.0157756	0.999142	0.428083			0.176145	0.535775	1	0.586393	0.0514858	0.068786	0.859547	0.735639	1	1			1	1	0.433014	0.0149007	0.46105
	0.243712	0.0935287	0.132845	0	0.119442	0.0161172	0.571541	0.00426369	0.015873	0.541289	0	0	0.455433	0	0	0.100366	0.180332	0.150939	0.0888073	0.0100442	0			0.278404	0	0.436224	0.0365622	0	1	0.428083			0.437846	0.485958	0.564948	0.586393	0.0155494	0.0141442	1	0.253224	0.922344	0.769086			1	0.771429	0.717362	0.0182119	0.213187
	0.164103	0.0935287	0.028083	0	0.0207725	0.00757021	0.498952	0.00426369	0.00659341	0.568496	0.00903733	0	0.381441	0	0	0.100366	0.275817	0.150939	0.00513761	0.117316	0			0.074588	0	0.462585	0.132953	0	1	0.639805			0.106694	0.666911	0.0116838	0.114506	0.0300622	0	0.690946	0	1	0.208725			1	0.75116	0.897129	0.0115894	0.138462
	0.149451	0.118681	0	0	0.0606946	0.00512821	0.123428	0	0	0.0386635	0.00314342	0	0.019536	0	0	0.0881563	0.339388	0.102767	0	0.117316	0			0.125759	0	0.0892857	0.131054	0.00482033	0.155232	0.330403			0.059386	0.536508	0.145017	0.0115533	0.0134762	0.00258005	0.676436	0	0.654945	0.20346			1	1	0.785031	0	0.278632
	0.24884	0.148474	0	0	0.0454398	0	0.0125786	0	0.0407814	0.0572792	0.122986	0	0.019536	0.107685	0	0.0173382	0.451738	0.132164	0	0.741262	0			0.19601	0	0.0140306	0.0123457	0.00482033	0.414666	0.21978			0.059386	0.113797	0.145017	0.0115533	0.0134762	0.0269984	0.428613	0	0.402686	0.431365			1	1	0.334928	0	0.133578
	0.201221	0.398779	0.0107448	0	0.0509575	0	0.226153	0	0.0019536	0.352267	0.266012	0	0	0.486424	0	0.0266178	0.497924	0.194911	0	0.541985	0			0.172593	0	0	0	0	0.414666	0.384127			0.1077	0.0131868	0.15945	0.0154044	0.121977	0.0785533	0.3639	0	0.527717	0.682964			1	1	0.0922761	0.211921	0.0234432
	0.159951	0.283272	0.0757021	0	0	0.017094	0.226153	0	0	0.715513	0.580747	0	0	0.418776	0	0.0710623	0.44136	0.366354	0	0.298915	0			0.0398959	0.0726809	0.0497449	0.0560304	0.00175285	0.251286	0.454945			0.313035	0.0862027	0.213746	0	0.765722	0.00557475	0.278584	0	0.884005	0.701015			1	1	0.367738	0.0662252	0.00537241
	0.17558	0.659096	0.0981685	0.0122642	0	0	0.578616	0	0	0.388067	0.37446	0	0	0.274735	0	0.178999	0.309808	0.590168	0	0.302933	0			0.0407632	0.396557	0.107568	0.0389364	0.0587204	0	0.393651			0.422748	0.039072	0	0.0084724	1	0	0.359837	0	0.904274	0.409176			1	1	0.386535	0.122517	0.0102564
	0.57265	0.659096	0.157998	0.0386792	0	0.00537241	0.689203	0	0.0017094	0	0.21336	0	0	0.371376	0	0.0444444	0.20602	0.590168	0	0.119325	0			0.0875976	0.514823	0.302721	0	0.0801928	0	0.992674			1	0	0.201375	0.0084724	0.488252	0	0.735345	0	1	0.585935			0.74188	1	0.132946	0.134106	0.0525031
	1	0.900611	0.157998	0.0330189	0	0	0.442086	0.00590357	0	0	0.0620825	0	0	0.422918	0	0.00830281	0.118838	0.696146	0	0	0			0	0.190947	0.574405	0.0123457	0.36766	0	0.687179			0.802214	0.004884	0.314089	0.0254172	0.100898	0	0.736796	0	0.776068	0.726965			0.106716	0.657631	0.131237	1	0.013431
	0.918437	0.613919	0.231258	0	0.0113599	0	0.400419	0.316169	0	0.00906921	0.064833	0	0	0.0768523	0	0.00781441	0.121173	0.502717	0	0.00200884	0			0	0	0.266582	0	1	0	1			0.383996	0.00512821	0.0323024	0.00308087	0.0387008	0	0.571387	0	0.593895	0.637834			0.0791209	0.307204	0.26931	0.847682	0.0021978
	0.62442	0.371917	0.17265	0.19434	0.064914	0	0.291929	0.231223	0	0.638663	0	0	0	0	0	0	0.0319149	0.378211	0.013945	0.176778	0			0	0	0.0233844	0.0560304	0.0810692	0	1			0.0276799	0	0.345017	0.00308087	0.193158	0	0.0577481	0	0.434676	0.409552			0.0739927	0.174847	0.603896	0.465232	0.00732601
	0.17851	0.168254	0.350183	0.225472	0	0.0026862	0.0571279	0.258117	0	0.625776	0	0	0	0	0	0	0.0121951	0.333745	0.142752	0.248694	0			0	0	0.0412415	0.130579	0	0	1			0.0367388	0	0	0	0.224948	0	0.0107371	0	0.0893773	0.292591			0.0383394	0.119902	0.629187	0.546358	0.00683761
	0.0315018	0.0771673	0.4	0.0141509	0	0	0.130241	0.00327976	0	0.384248	0	0	0	0	0	0	0	0.215662	0.169908	0.458417	0			0	0	0	0.217949	0.00175285	0	0.967277			0.120282	0	0	0.00179718	0.201451	0	0.00290192	0	0.0617827	0.14103			0.0249084	0.0901099	0.297334	0.403974	0
	0.03663	0.129915	0.0105006	0	0	0.0251526	0.0217505	0	0	0.135084	0.00982318	0	0	0.0170272	0	0	0.00129735	0.29916	0.30055	0.691442	0.255578			0	0	0	0.416904	0	0	0.596825			0.127831	0	0	0.00179718	0.0152039	0	0.00580383	0	0.314042	0.36856			0.0139194	0.201465	0.221805	0.206954	0.00537241
	0.349939	0.176313	0.0214896	0	0	0.203907	0.294549	0	0	0.00859189	0	0	0	0.327658	0	0	0.00129735	0.280385	0.26055	0.845319	0.361055			0	0	0	0.62963	0	0	0.0273504			0	0	0	0	0.00310988	0	0.012188	0	0.769719	0.129748			0	0.411966	0.663021	0.150662	0.269353
	0.9221	0.300855	0.243468	0.00754717	0	0.001221	0.350105	0	0	0.00859189	0.0789784	0	0	0.544409	0	0	0	0.111166	0.233028	0.845319	0.348884			0	0	0	0.719373	0.00525855	0	0.0871795			0.0306995	0.00732601	0	0	0.00621977	0	0.0101567	0	1	0.129748			0	0.0673993	0.906357	0.206954	0.257143
	0.159951	0.494017	0.283272	0	0	0.0532357	0.150943	0	0	0	0	0	0	0.673723	0	0	0	0.00543478	0.177982	0.235838	0.00338066			0	0	0	0.72792	0.00744961	0	0.105983			0	0	0	0	0	0	0.0107371	0	1	0			0	0.0788767	0.744361	0.35596	0
	0.147009	0.813187	0.179487	0.0226415	0	0	0.506551	0	0.0131868	0	0.00550098	0	0	0.506213	0	0	0	0	0.0253211	0.166332	0.0040568			0	0	0	0.423552	0.0118317	0	0			0.0161047	0	0	0	0.00345543	0	0	0	0.987057	0			0	0.247131	0.524265	0.268212	0
	0.0610501	0.813187	0.00879121	0	0	0	0.0644654	0	0	0.00572792	0	0	0	0.101703	0	0	0	0	0	0.0976296	0.190669			0	0	0	0.0930674	0	0	0			0	0	0	0	0	0	0	0	0.987057	0			0.00512821	0.585592	0.349966	0.299669	0.010989
	0.143834	0.755311	0.00659341	0.492453	0	0	0.0172956	0.00327976	0.0217338	0	0	0	0	0	0	0	0	0	0	0.0678988	0.0953347			0	0	0	0	0.00657318	0	0			0	0	0	0.000770218	0	0	0.00841555	0	0.735531	0			0	0.266422	0.0833903	0.496689	0.030525
	0.472527	0.520635	0.102076	0.0603774	0	0	0	0.265989	0.0949939	0	0.0302554	0	0	0	0	0.0112332	0	0	0	0.0385697	0			0	0	0	0	0	0	0			0	0	0	0.000770218	0.0145128	0	0	0	0.0573871	0			0.0339438	0.118193	0.0710868	0.529801	0
	0.382662	0.202442	0.177045	0	0.0606946	0	0	0.39226	0.0688645	0	0.264833	0	0	0	0	0	0	0.0963439	0	0.00723182	0.0216362			0	0	0	0	0	0	0			0	0	0	0	0.00138217	0	0	0	0.0026862	0			0.0527473	0.274725	0.0136705	0.281457	0
	0.0754579	0.12381	0.26862	0	0.352483	0	0.0230608	0.563135	0.14359	0	0.154813	0	0	0	0	0	0.004411	0.174901	0	0	0			0	0	0	0	0	0	0			0	0	0	0	0.0141672	0	0	0	0	0			0.190476	0.105006	0	0	0
	0	0.0649573	0.0156288	0.0301887	0.39273	0.242979	0	0.454575	0.11917	0	0	0	0	0	0	0	0.00518941	0.154397	0	0	0			0	0	0	0	0	0	0			0	0	0	0.00231065	0.0107118	0	0	0	0	0			0.566545	0.0923077	0	0	0
	0	0.130403	0	0	0.123661	0.549206	0.297694	0.510659	0.11917	0	0	0	0	0	0	0	0.0062273	0.491848	0	0	0			0	0	0	0	0.0035057	0	0			0	0	0	0.00231065	0.00449205	0	0	0	0.002442	0			0.70525	0.00830281	0	0	0
	0.0021978	0.0781441	0	0.0858491	0	0.442735	0.371855	0.424073	0.290842	0	0	0	0.0227106	0	0	0	0	0.514575	0	0	0			0	0	0	0	0	0	0			0	0	0	0	0.00138217	0	0	0	0	0			0.637607	0	0	0	0
	0.0107448	0.301343	0.00732601	0.143396	0	0.110379	0.0314465	0.213841	0.355311	0	0	0	0	0.0851358	0	0	0.000518941	0.595603	0	0	0			0	0	0	0	0	0	0			0	0	0	0	0	0	0	0	0	0			0.810989	0	0.00410116	0	0
	0.0148962	0.440781	0.00732601	1	0	0.445421	0.0314465	0.104296	0.109158	0	0	0	0.00634921	0.0133456	0	0	0	0.449111	0	0	0			0	0	0	0	0	0	0			0	0	0	0	0	0	0	0	0	0			0.882295	0	0	0	0
	0	0.547009	0	0.971698	0	0.550183	0	0	0	0	0	0	0.0339438	0	0	0	0	0.278162	0	0	0			0	0	0	0	0	0	0			0	0	0	0	0	0	0	0	0	0			0.884982	0	0	0	0
	0.0503053	0.640049	0	0.877358	0.0480364	0.35873	0	0	0	0	0	0	0.151648	0	0	0	0	0.335474	0	0	0			0	0	0	0	0	0	0			0	0	0	0	0.00621977	0	0	0	0	0			0.773871	0	0.00649351	0	0
	0	0.43663	0	0.220755	0.12074	0.246886	0	0	0	0	0	0	0.025641	0	0	0	0	0.354496	0	0	0			0	0	0	0	0	0	0			0	0	0	0	0.00310988	0	0	0	0.000976801	0			0.501832	0	0.00136705	0	0
	0	0.533333	0	0.0462264	0.174619	0.292552	0	0	0	0	0.00589391	0	0.0107448	0	0	0	0	0.316206	0	0	0			0	0	0	0	0	0	0			0	0	0	0	0	0	0	0	0	0			0.263736	0	0.00512645	0	0
	0	0.265934	0	0	0.302499	0.426374	0	0.00754346	0	0	0.0235756	0	0.0539683	0	0	0	0	0.11586	0	0	0			0	0	0	0	0	0	0			0	0	0	0	0	0	0	0	0	0			0.00879121	0	0	0	0
	0	0.239316	0	0	0.0538786	0.633455	0	0.00623155	0	0	0.0349705	0	0	0	0	0	0	0.0308794	0.00110092	0	0			0	0	0	0	0.00438212	0	0			0	0	0	0	0	0	0	0	0.000976801	0			0	0	0	0	0
	0	0.56044	0	0	0	0.853968	0	0.270908	0	0	0.0357564	0	0	0	0	0	0	0	0.222385	0	0			0	0	0	0	0.0153374	0	0			0	0	0	0	0	0	0	0	0	0			0	0	0	0	0
	0	0.740904	0	0	0	0.732357	0	0.511643	0	0	0	0	0	0	0	0	0	0.138587	0.00183486	0	0			0	0	0	0	0	0	0			0	0	0	0	0	0	0	0	0	0			0	0	0	0	0
	0	0.740904	0	0	0	1	0	0.202689	0	0	0	0	0.019536	0.000460193	0	0.0151404	0	0.138587	0	0	0			0	0	0	0	0	0	0			0	0	0	0	0	0	0	0	0	0			0	0	0	0	0
	0	0.746764	0	0	0	0.862027	0	0.0154149	0	0	0	0	0.00952381	0.026231	0	0.0004884	0	0.24753	0	0	0			0	0	0	0	0	0	0			0	0	0	0	0	0	0	0	0	0			0	0	0	0	0
	0	0.606349	0	0	0.00811425	0.305495	0	0	0	0	0	0	0.0356532	0	0	0.00610501	0	0.0896739	0	0	0			0	0	0	0	0	0	0			0	0	0	0	0.00552868	0	0	0	0	0			0	0	0	0	0
	0.000732601	0.463736	0	0	0	0.555067	0	0	0.00952381	0	0	0	0.249328	0	0	0.04884	0	0.358696	0	0	0			0	0	0	0	0.0184049	0	0			0	0	0	0	0.00863856	0	0	0	0	0			0	0	0	0	0
	0.00561661	0.539683	0	0	0.0434924	0.715263	0	0	0	0	0	0	0.260317	0	0	0.04884	0	0.469121	0	0	0			0	0	0	0	0	0	0			0	0	0	0	0	0	0	0	0	0			0	0	0	0	0
	0.107204	0.257387	0	0	0.0100617	1	0	0	0	0	0	0	0.247863	0.137138	0	0.0771673	0	0.266057	0	0.00441945	0			0	0	0	0	0	0	0			0	0	0	0	0	0	0	0	0	0			0	0	0	0	0
	1	0.669109	0	0	0	1	0	0	0.0107448	0	0	0	0.432234	0.0538426	0	0.12967	0	0.168478	0	0.146243	0			0	0	0	0	0	0	0			0	0	0	0	0	0	0	0	0	0			0	0	0	0	0
	1	0.261783	0	0.0132075	0.00292113	1	0	0	0.131624	0	0	0	0.336752	0	0	0.0212454	0	0.106225	0	0.598232	0			0	0	0	0	0	0	0			0	0	0	0	0	0	0	0	0	0			0	0	0	0	0
	1	0.212454	0	0	0.0155794	0.857387	0	0	0.131624	0	0	0	0.225153	0	0.0485808	0.0630037	0	0.076087	0	0.414624	0			0	0	0	0	0	0	0			0	0	0	0	0	0	0	0	0	0			0	0	0	0	0
	1	0.480098	0	0.0424528	0.0525803	0.471306	0	0	0.218071	0	0	0	0.513553	0.0069029	0.221616	0	0	0.0578063	0.00293578	0.319405	0.040568			0	0	0	0	0	0	0			0	0	0	0	0	0	0	0	0	0			0	0	0	0	0
	1	0.632967	0	0.0849057	0.0525803	0.0630037	0	0	0.287668	0	0.0463654	0	0.63956	0.630005	0.567686	0.02442	0.00181629	0.0328557	0.0642202	0.855364	0			0	0	0	0	0	0	0			0	0	0	0	0	0	0	0	0	0			0	0	0	0	0
	1	0.632967	0	0.0669811	0.237585	0.277411	0	0	0.773138	0	0.404715	0	0.508669	1	0.447598	0.209524	0.00570835	0.0328557	0.18422	0.67055	0			0	0	0	0	0	0	0			0	0	0	0	0	0	0	0	0	0			0	0	0	0	0
	0.417094	1	0	0.401887	0.2642	0.0410256	0.00104822	0	0.8337	0	0.939489	0	0.908669	0.366774	1	0.35116	0	0.0953557	0.45578	0.453998	0.00946586			0	0	0	0	0	0	0			0	0	0	0	0	0	0	0	0	0			0	0	0	0	0
	0.110867	1	0	0.401887	0.201883	0.0041514	0.0120545	0	1	0.119809	1	0	0.998291	0.415555	0.706332	0.595849	0.0443695	0.343626	0.886606	0.393732	0.292765			0	0	0	0	0	0	0			0.0875692	0	0	0	0	0	0	0	0	0			0	0	0	0	0
	0.193162	1	0	0.136792	0.387861	0.00830281	0	0	0.528449	0.187589	0.830255	0	0.666911	0.181776	0.848253	0.538217	0.204203	0.632411	1	0.396947	0.626775			0	0	0	0	0.0148992	0	0			0	0	0	0	0	0	0	0	0	0			0	0	0	0	0
	0.343346	1	0	0.326415	0.418695	0.0253968	0.00471698	0	0.396337	0.477804	0.620825	0	0.666911	0.16567	0.101528	0.265446	0.557602	0.518528	0.80367	0.728405	0.631508			0	0	0	0	0.0148992	0	0			0	0	0	0	0	0	0	0	0	0			0	0	0	0	0
	0.596581	0.600488	0	0.263208	0.363843	0	0.334906	0	0.278388	0.487828	0.419253	0	0.701587	0.273355	0	0.265446	1	1	0.732844	0.728405	0.818796			0	0	0	0	0.00744961	0	0			0	0	0	0	0	0	0	0	0	0			0	0	0	0	0
	0.625153	0.600488	0	0.228302	0.301201	0.00537241	0.771226	0.0682191	0.0925519	1	0.159921	0	0.585592	0.0837552	0.014738	0.573626	0.997924	1	0.715596	1	0.997972			0	0	0	0	0	0	0			0	0	0	0	0	0	0	0	0	0			0	0	0	0	0
	0.858608	0.385836	0.109646	0.0169811	0.397598	0	1	0.0639554	0.0327228	0.624821	0.229862	0	0.605617	0	0.129913	1	0.541775	0.737154	0.753761	0.532744	0.62069			0	0	0	0	0.00394391	0	0			0	0	0	0	0	0	0	0	0	0			0	0	0	0	0
	0.577045	0.600488	0.374847	0.0311321	0.246998	0	0.542715	0.255494	0	0.521241	0.0825147	0.261905	1	0	0.250546	0.78315	0.245719	0.38587	0.534312	0.531941	0.597025			0	0	0	0	0	0	0			0	0	0	0	0	0	0	0	0	0			0	0	0	0	0
	0.193162	0.111355	0.749206	0	0.0908796	0	0.0123166	1	0	0.140334	0.0589391	0.563988	0.529915	0	0.682314	0.871795	0.121173	0.101532	0.0759633	0.454801	0.386072			0	0	0	0	0	0	0			0	0	0	0	0	0	0	0	0	0			0	0	0	0	0
	0.0258852	0.0251526	1	0	0	0	0.0123166	0.389964	0	0.00190931	0.0781925	0.880208	0.205372	0	0.795306	0.513065	0.359367	0.00469368	0	0.34994	0.610548			0	0	0	0	0	0	0			0	0	0	0	0	0	0	0	0	0			0	0	0	0	0
	0	0.000976801	1	0	0	0	0	0.00983929	0	0	0.13556	1	0.205372	0	0.498362	0.182906	0.239491	0.0133399	0	0.0337485	0.212306			0	0	0	0	0	0	0			0	0	0	0	0	0	0	0	0	0			0	0	0	0	0
	0	0.193651	1	0	0	0	0	0.0524762	0	0	0.0628684	0.720982	0	0	0.198144	0.0153846	0.026466	0	0	0	0.315078			0	0	0	0	0	0	0			0	0	0	0	0	0	0	0	0	0			0	0	0	0	0
	0.0019536	0	0.628816	0	0	0	0	0	0	0	0.0294695	0.386905	0	0	0.110808	0.0322344	0	0	0	0	0			0	0	0	0	0	0	0			0	0	0	0	0	0	0	0	0	0			0	0	0	0	0
	0.0957265	0	0.599512	0	0	0	0	0	0	0	0	0	0	0	0.110808	0	0	0	0	0	0			0	0	0	0	0	0	0			0	0	0	0	0	0	0	0	0	0			0	0	0	0	0
	0.0520147	0	0.965812	0	0	0	0		0	0	0	0	0	0	0	0	0	0	0	0	0.091954			0	0	0	0	0	0	0			0	0	0	0	0	0	0	0	0	0			0	0	0	0	0
													0	0	0	0	0		0	0	0.410412			0	0	0	0	0	0	0			0	0		0	0		0	0	0	0			0	0	0	0	0
	14 min																							14 min									14 min												14 min
	0.235409	0.298168	0.00561661	0	0.258752	0	0.31438	0	0.427106	0.080032	0.183069	0	0	0.0415282	0	0.00781441	0.25163	0.764182	0	0.0124542	1			0.0240964	1	0.249703	0.180328	0	0.25823	1			0.741654	1	0.00586265	0.156288	1	0.217676	0.601709	0.0514056	0.440049	1			0.544322	0.367277	0.267633	0.736892	1
	0.235409	0.119658	0.0224664	0	0.200406	0	0.505716	0	0.493284	0.080032	0.183069	0	0.0947497	0	0.0654506	0.0100122	0.49674	0.764182	0	0.0485958	0.659228			0.0240964	0.651679	0.865362	0.180328	0	0.149637	0.82015			1	1	0.00586265	0.173138	0.865569	0.716858	0.596093	0	0.18022	0.265159			0.544322	0.496703	0.267633	0.552908	0.961085
	0.367033	0.0529915	0.0507937	0	0.0243531	0	0.986763	0	0.325275	0.10004	0.00333611	0	0.001221	0	0.0461373	0	0.577675	0.956044	0	0.0290598	0.604835			0.162651	0.490707	0.908363	0.146956	0	0.448482	0.375243			0.74259	1	0.556951	0.376313	0.723095	0.403164	0.412698	0	0.239805	0.246937			0.966056	0.918681	0.563981	0.685415	0.873821
	0.440537	0.0949939	0.0803419	0	0.218671	0	0.92148	0	0.465934	0.284914	0.0859049	0	0	0	0	0	0.525508	0.768637	0	0.21514	0.190144			0.283133	0.291067	0.667556	0.41452	0	0.463446	0.214543			0.695476	1	1	0.339927	0.836078	0.177305	0.451282	0	0.382662	0.300031			1	1	1	0.655863	0.552476
	0.516728	0.0678877	0.0039072	0	0.0172501	0.0014652	0.533394	0.0103438	0.282295	0.37615	0.318182	0	0	0.0395349	0	0	0.344841	0.382536	0	0.1221	0.0492794			1	0.702938	0.200474	0.465457	0	0.463446	0.202054			0.647738	1	1	0.339927	0.836078	0.211129	0.221001	0	0.832479	0.0458687			1	1	0.733203	0.613918	0.652123
	0.669597	0.121612	0.0395604	0.0252918	0.00456621	0.244444	0.19284	0.381199	0.139438	0.216487	0.331943	0	0	0.212957	0	0	0.341772	0.261954	0	0.0764347	0.134356			0.60241	0.670264	0.441874	0.45726	0.0026862	0.484395	0.213711			0.432137	1	0.257119	0.41685	0.773267	1	0.121612	0	0.714774	0.0471254			0.891087	1	0.551715	0.746425	0.693101
	0.753602	0.0986569	0.323321	0.0784695	0	0.169475	0.136883	0.363553	0.0564103	0.188876	0.217681	0	0.0200244	0.412625	0	0	0.361335	0.16632	0	0.0180708	0.0502092			0.319277	0.723921	0.838671	0.218384	0.00634921	0.541684	0.384679			0.206552	1	0.0201005	0.591453	0.251628	0.957992	0.20928	0	0.942613	0.0769714			1	1	0.218846	1	0.715802
	0.48083	0.108425	0.514042	0	0	0.0210012	0.228941	0.466078	0.158974	0.0780312	0.616764	0	0	0.400997	0	0	0.379363	0.252153	0	0.0212454	0			0.331325	0.627398	1	0.329625	0.00634921	0.878581	0.407716			0.324181	1	0.0201005	0.591453	0.251628	0.489362	0.876923	0	0.866667	0.314797			1	1	0.13298	0.916111	0.793927
	0.827839	0.0373626	0.45641	0	0	0	0.464801	0.00912686	0.158974	0.254902	0.378649	0	0	0.102326	0	0	0.59532	0.361449	0	0	0			0.331325	0.340228	0.809609	0.4274	0	1	0.346656			0.360686	1	0	1	0.146304	0.28587	1	0	1	0.0543512			1	1	0.113187	0.685415	0.611733
	1	0.0700855	0.300611	0	0.0187722	0	0.677196	0	0.664225	0.359344	0.378649	0	0.0014652	0.000996678	0	0	0.566935	0.282744	0.0381877	0.0202686	0			0	0.145384	0.374555	0.206674	0.00634921	0.956819	0.601443			0.380655	1	0	1	0.0685561	0.066012	1	0	1	0.0898523			1	1	0.330917	0.518589	0.435436
	1	0.0647131	0.294017	0	0.0522577	0	0.745187	0.0435047	1	0.293317	0.470809	0	0	0	0	0	0.393172	0.31779	0.0673139	0.0634921	0			0	0.0179856	0.107651	0.320258	0	0.888414	0.967805			0.320125	1	0.624791	0.601709	0.0352355	0.0556465	0.874237	0	1	0.362865			1	1	0.668246	0.4204	0.19605
	0.692063	0.0659341	0.0822955	0	0.188229	0	0.493381	0.140249	0.620024	0.194078	0.0475396	0	0.103541	0.00664452	0	0.032967	0.276563	0.264627	0.0877023	0.375824	0			0	0.27488	0.0382562	0.200234	0.0019536	0.743908	0.677491			0.438378	1	0.193467	0.601709	0.0635772	0.0981997	1	0	1	0.564562			1	1	0.558127	0.199237	0.0692807
	0.227595	0.0659341	0.103053	0	0.767631	0	0.199158	0.500456	0.545299	0.113245	0.0683903	0	0.138462	0.0192691	0	0.032967	0.43038	0.264627	0.0427184	0.286691	0			0.0843373	0.321343	0.0115658	0	0.0720391	0.102608	0.451013			0.262402	0.777778	0	0.146764	0.184987	0.131478	1	0	0.933578	0.11907			1	1	0.256482	0.131554	0.119988
	0.160928	0.0971917	0.18315	0	0.669203	0	0.223225	0.409492	0.0034188	0.0772309	0.0946622	0	0.0031746	0.174419	0	0.0212454	0.432681	0.031185	0.104531	0.430037	0			0	0.132794	0.0044484	0	0.250549	0	0.704691			0.0602184	0.716728	0	0.137729	0.386059	0.849973	0.890842	0	1	0.422557			1	1	0.0869808	0.0486177	0.119988
	0.37851	0.372161	0.148718	0	0.527144	0	0.586643	0.271676	0.0017094	0.0260104	0.125104	0	0	0.0322259	0	0.00659341	0.457614	0.019305	0.203883	0.336264	0			0	0.0836331	0.00326216	0.0128806	0.250549	0.0525866	0.784901			0.0620905	0.676923	0	0.137729	0.386059	0.779051	0.539683	0	1	0.7694			1	1	0.217452	0.108675	0.135024
	0.357509	0.253968	0.236874	0	0.395231	0	0.551143	0.0136903	0	0.0184074	0.306922	0	0	0	0	0	0.529344	0	0.199029	0.163126	0			0.156627	0	0.0329181	0.110656	0.774115	0.371954	0.563697			0.0536661	0.801221	0.0460637	0.014652	0.463424	0.0796508	0.378999	0	1	0.478479			1	1	0.49094	0.0171592	0.123526
	0.379731	0.309402	0.227106	0	0.694571	0	0.969314	0	0.0046398	0.00840336	0.133028	0	0	0	0	0	0.444956	0.013959	0.209709	0.00879121	0			0	0	0.246738	0.411593	1	0.0923472	0.557036			0.0424337	0.668376	0	0.028083	0.204519	0	0.248107	0	0.975824	0.550424			1	0.642491	0.545302	0.0266921	0.0866745
	0.736264	0.541392	0.358974	0	0.741248	0	0.969314	0	0	0.00640256	0.133028	0	0	0.00730897	0	0	0.547756	0.152064	0.17055	0	0.0004649			0	0	0.353499	0.995316	0.968742	0	0.532889			0.0405616	0.532357	0.0301508	0.0822955	0.0413635	0	0.215873	0.000803213	0.837118	0.481621			1	0.969963	0.512127	0.104862	0.0542453
	0.634432	0.541392	0.261294	0	0.395231	0	0.768953	0	0	0	0.00917431	0	0	0.010299	0	0	0.423092	0.152064	0.0699029	0.0595849	0.475593			0	0	0.710261	1	0.288645	0	0.544269			0.121373	0.284249	0.184255	0.0822955	0.0103409	0	0.264957	0.0891566	0.754823	0.091109			1	0.969963	0.388068	0.013346	0.0863797
	0.185348	0.430037	0.261294	0.507782	0.395231	0	0.536703	0	0.0358974	0	0.00333611	0	0	0.00930233	0	0	0.173763	0.227205	0	0.308425	0.658298			0	0	0.190688	0.62822	0.0117216	0	0.929226			0.0327613	0.359219	0.949749	0.318926	0	0	0.0747253	1	1	0.259189			0.876435	1	0.177586	0.00190658	0.0327241
	0.0507937	0.307204	0.0031746	1	0.199899	0	0.370638	0	0.0583639	0.0248099	0	0	0	0.0315615	0	0	0.291523	0.277992	0	0.552137	0.629475			0	0	0.0349941	0.0802108	0.0100122	0	0.961699			0.00686427	0.261783	0.159966	0.569719	0	0	0.0310134	0.875502	1	0.44989			0.737485	0.622955	0.212155	0.0228789	0.0955189
	0.128938	0.0622711	0.0153846	0.228923	1	0	0.625451	0	0.0141636	0.326931	0	0	0	0.0594684	0	0	0.394323	0.0968221	0	0.379976	0.124128			0	0.0167866	0.00355872	0.0503513	0	0	0.246739			0.000312012	0.106716	0.041876	0.569719	0	0	0.00805861	0.983133	0.826618	0.300031			0.547009	0.622955	0.132423	0.0610105	0.0592571
	0.144567	0.0273504	0.00561661	0.0304799	0.119736	0	0.0875451	0	0	0.290516	0.00542118	0	0	0.0265781	0	0	0.437284	0.292248	0	0.265446	0			0	0.0746403	0.012159	0.250585	0.0173382	0	0.246739			0.000312012	0.106716	0	0.249328	0	0	0	0.2	0.912332	0.222432			0.224176	0.126007	0.00195149	0.0505243	0.0362618
	0.323321	0.15409	0.0263736	0.035668	0	0	0.0679904	0.0021296	0	0.108443	0.0554629	0	0	0.0421927	0	0	0.27733	0.704188	0	0.175336	0			0	0	0.00118624	0.590164	0.003663	0	0.0696642			0	0.0654457	0.0041876	0.766545	0	0	0.00708181	0	1	0.0719447			0.0835165	0.252991	0.00641204	0.099142	0.141804
	0.275702	0.0246642	0.308181	0	0	0	0	0	0	0	0.120934	0	0	0.0368771	0	0	0.0682777	0.566083	0	0.015873	0.0227801			0	0	0	0.779274	0.0014652	0	0.029975			0	0.0532357	0	0.766545	0	0	0.00708181	0	0.722833	0.209551			0.0310134	0.252991	0.025927	0.105815	0.0459906
	0.105983	0.107937	0.332112	0.0194553	0	0	0	0.0042592	0	0.0492197	0.404504	0	0	0.0574751	0	0	0.0682777	0.56044	0	0.000732601	0.0004649			0	0	0	0.600703	0	0	0.000832639			0	0.0300366	0	0.16337	0.00076599	0	0.00537241	0	0.602686	0.113729			0.0507937	0.15116	0.104823	0.242135	0.0253538
	0.270818	0.0395604	0.0932845	0.0440986	0	0	0.049639	0.0733191	0	0.0940376	0.404504	0	0.164103	0.0847176	0	0	0	0.269676	0	0.0407814	0			0	0	0	0.73185	0	0	0			0	0.0542125	0	0.0324786	0	0	0	0	0.205372	0.113729			0.210012	0.392186	0.0766657	0.182078	0.0510024
	0.684005	0.0649573	0.00512821	0	0	0	0	0.0167326	0	0.417767	0.229775	0	0.243468	0.0777409	0	0	0	0.0507871	0	0.0046398	0			0	0	0	0.752342	0	0	0			0	0.037851	0	0.0315018	0	0	0	0	0.422955	0.0841973			0.375824	0.915018	0	0.257388	0.0566038
	0.543101	0.0793651	0	0	0	0	0.363718	0.0708853	0	0.2493	0.113011	0	0.015873	0.0415282	0	0	0	0.016038	0	0	0			0	0	0	0.556206	0	0	0			0	0.001221	0	0.0315018	0.00382995	0	0	0	0.590965	0.00345586			0.606593	0.915018	0	0.132507	0.0053066
	0.0600733	0.0793651	0	0	0	0	0.122744	0	0	0.142057	0.0279399	0	0	0.0710963	0	0	0.0111239	0.016038	0	0	0			0	0	0	0.190281	0	0	0			0	0	0	0.0144078	0	0	0	0	0.590965	0			0.193895	0.636874	0	0.00571973	0.035967
	0	0.154579	0	0	0	0	0.00902527	0.00486766	0	0.00920368	0.180984	0	0	0.0368771	0	0	0	0.044847	0	0	0			0	0	0	0	0	0	0			0	0.0021978	0	0.00634921	0.0528533	0	0	0	0.569963	0			0.0034188	0.276435	0	0.0209724	0.00324292
	0.026862	0.762393	0	0	0	0	0.00270758	0.148159	0	0	0.148457	0	0	0.0554817	0	0	0.0506329	0.032076	0	0	0			0	0	0	0	0	0	0			0	0	0	0.00634921	0.0620452	0	0	0	0.320879	0			0	0.276435	0	0.0314585	0
	0.162393	0.56044	0	0	0	0	0.00661853	0.404016	0	0.0136054	0	0	0	0.0461794	0	0	0.0755658	0.0787051	0	0	0			0	0	0	0	0.00512821	0	0			0	0	0	0.0017094	0.0555343	0	0	0	0.187546	0			0	0.110867	0	0	0
	0.178999	0.418315	0	0	0	0	0	0.413447	0	0.032413	0	0	0	0.0401993	0	0	0.0314538	0.176121	0	0	0			0	0	0	0	0	0	0			0	0	0	0	0.103409	0	0	0	0.0129426	0			0	0.188034	0	0.0219256	0
	0.0021978	0.539927	0	0	0	0	0	0.25038	0.017094	0.0272109	0	0	0	0.0900332	0	0.0246642	0	0.224829	0	0	0			0	0	0	0	0.002442	0	0			0	0	0	0.00781441	0.129452	0	0	0	0.00512821	0			0	0.0739927	0	0	0
	0.0004884	1	0	0	0.0745814	0	0	0.0249468	0.35409	0.0472189	0	0	0	0.0242525	0	0.113065	0	0.269379	0	0	0			0	0	0	0	0	0	0			0	0	0	0.00781441	0.0482574	0	0	0	0.0031746	0			0	0.0739927	0	0	0
	0.00610501	0.886447	0	0.139429	0.28209	0	0	0	0.304029	0.0580232	0	0	0	0.0162791	0	0.113065	0	0.179982	0	0	0			0	0	0	0	0	0	0			0	0	0	0	0.0991957	0	0	0	0	0			0	0.00537241	0	0	0
	0.0021978	0.880342	0	0.622568	0.423135	0	0	0	0.0041514	0.00560224	0.0112594	0	0	0.010299	0	0.0776557	0	0.361449	0	0	0			0	0	0	0	0	0	0			0	0	0	0.000732601	0.106473	0	0	0	0	0			0	0	0	0	0
	0	0.240293	0	0.625811	0.423135	0	0	0	0.0041514	0	0	0	0	0	0	0.0200244	0	0.293139	0	0	0			0	0	0	0	0	0	0			0	0	0	0.000732601	0.0666411	0	0	0	0.004884	0			0	0	0	0	0
	0.015873	0.406349	0	0.573281	0.0131913	0	0	0	0	0	0	0	0	0.00299003	0	0.0200244	0	0.425007	0	0	0			0	0	0	0	0	0	0			0	0	0	0	0	0	0	0	0.00952381	0			0	0	0	0	0
	0.0810745	0.555311	0	0.435798	0	0	0	0	0	0.00360144	0	0	0	0	0	0.112332	0	0.459459	0	0	0			0	0	0	0	0	0	0			0	0	0	0.00537241	0.00612792	0	0	0	0.0192918	0			0	0.0046398	0	0	0
	0.24127	0.666667	0	0.0136187	0	0	0	0	0	0	0	0	0.0004884	0	0	0.105739	0	0.439263	0	0	0			0	0	0	0	0	0	0			0	0	0	0.00537241	0	0	0	0	0.0481074	0			0	0.0046398	0	0	0
	0.023199	0.588767	0	0	0	0	0	0	0	0	0	0	0.0188034	0.000332226	0	0.0432234	0	0.373032	0	0	0			0	0	0	0	0.00586081	0	0			0	0	0	0	0.00459594	0	0	0	0	0			0	0	0	0	0
	0.0014652	0.685226	0	0	0	0.0002442	0	0	0	0	0	0	0.0188034	0	0	0.019536	0	0.119691	0	0	0.0381218			0	0	0	0	0	0	0			0	0	0	0	0	0	0	0	0	0			0	0	0	0	0
	0.0998779	0.213919	0	0	0	0.00659341	0	0	0	0	0	0	0.00903541	0	0	0	0	0.032967	0	0	0.0306834			0	0	0	0	0	0	0			0	0	0	0	0	0	0	0	0	0			0	0	0	0	0
	0.0517705	0.0727717	0	0	0.0258752	0	0	0	0	0	0	0	0	0	0	0	0	0.011286	0	0	0			0	0	0	0	0	0	0			0	0	0	0	0.00689391	0	0	0	0	0			0	0	0	0	0
	0.0041514	0.231013	0	0.0551232	0.0826991	0	0	0.0355948	0	0	0	0	0	0	0.247854	0	0	0.030888	0	0	0.0660158			0	0	0	0	0	0	0			0	0	0	0	0	0	0	0	0	0			0	0	0	0	0
	0	0.231013	0	0.128405	0	0.113553	0	0	0	0	0	0	0.103785	0	0.247854	0	0	0.030888	0	0	0.119479			0	0	0	0	0	0	0			0	0	0	0	0	0	0	0	0	0			0	0	0	0	0
	0	0.361661	0	0	0	0.469353	0	0	0	0	0	0	0.394628	0.00697674	0.481223	0	0	0.114345	0	0	0.0065086			0	0	0	0	0	0	0			0	0	0	0	0	0	0	0	0	0			0	0	0	0	0
	0	0.798535	0	0	0.0375444	1	0	0	0	0	0	0	0.349695	0.0265781	0.35515	0	0	0.044847	0	0	0			0	0	0	0	0	0	0			0	0	0	0.0017094	0.00421295	0	0	0	0	0			0	0	0	0	0
	0.002442	0.397558	0	0	0.252156	1	0	0	0	0	0	0	0.271306	0.00531561	0.0584764	0	0	0.276507	0	0	0			0	0	0	0	0	0	0			0	0	0	0	0	0	0	0	0	0			0	0	0	0	0
	0.0139194	0.384127	0	0	0.281076	1	0	0	0	0	0	0	0.0632479	0	0.00697425	0	0	0.407781	0	0	0			0	0	0	0	0	0	0			0	0	0	0	0.000382995	0	0	0	0	0			0	0	0	0	0
	0.00830281	0.705739	0	0	0.186707	1	0	0	0	0	0.0396163	0	0.0803419	0	0.082618	0.0703297	0	0.592219	0.0126214	0	0			0	0	0	0	0	0	0			0	0	0	0	0.0130218	0	0	0	0	0			0	0	0	0	0
	0.0529915	0.937729	0	0	0.396246	1	0	0	0	0	0.112177	0	0.156777	0	0.449034	0.0881563	0	0.474606	0.0491909	0	0			0	0	0	0	0	0	0			0	0	0	0	0	0	0	0	0	0			0	0	0	0	0
	0.0742369	0.919902	0.0625153	0	0.541857	1	0	0	0	0	0.0959133	0	0.35116	0	0.449034	0.0275946	0	0.475794	0.11877	0	0			0	0	0	0	0	0	0			0	0	0	0	0	0	0	0	0	0			0	0	0	0	0
	0.577534	0.518681	0.00781441	0.0518807	0.570269	1	0	0	0	0	0.276897	0	0.512576	0	0.929185	0.00903541	0	0.453816	0.322977	0.0026862	0			0	0	0	0	0	0	0			0	0	0	0	0	0	0	0	0	0			0	0	0	0	0
	1	0.818803	0.00781441	0.168612	0.332319	1	0	0	0	0	0.192661	0	0.498657	0.0162791	0.626073	0	0	0.241758	0.661489	0.0197802	0			0	0	0	0	0.0039072	0	0			0	0	0	0	0	0	0	0	0	0			0	0	0	0	0
	1	1	0.0891331	0.338521	0.332319	1	0	0	0.0827839	0	0.650959	0	0.366545	0.213953	0.2897	0.0188034	0.000383583	0.00950401	0.639482	0.159219	0.0013947			0	0	0	0	0.00757021	0	0			0	0	0	0	0	0	0	0	0	0			0	0	0	0	0
	1	1	0.507448	0.214656	0.201928	1	0.0797232	0	0.0671551	0	1	0	0.668132	0.629568	0.278433	0.116972	0	0.00950401	0.401942	0.342857	0.0413761			0	0	0	0	0	0	0			0	0	0	0	0	0	0	0	0	0			0	0	0	0	0
	1	1	1	0.228923	0.102486	1	0.0797232	0	0.0468864	0.134854	1	0	0.859096	1	0.0756438	0.0573871	0	0.105138	0.296117	0.610989	0.0288238			0	0	0	0	0	0	0			0	0	0	0	0	0	0	0	0	0			0	0	0	0	0
	1	1	1	0.228923	0.171994	1	0.181709	0	0.0468864	0.326931	0.964137	0	0.397558	0.339535	0.103004	0.103297	0	0.126522	0.342071	0.763614	0.018596			0	0	0	0	0	0	0			0	0	0	0	0	0	0	0	0	0			0	0	0	0	0
	0.135043	1	1	0.437743	0.197869	1	0.584537	0	0.379731	0.608243	0.415763	0	0.481074	0.0395349	0.0976395	0.194628	0.00115075	0.420552	0.739482	0.920147	0			0	0	0	0	0.000976801	0	0			0	0	0	0	0	0	0	0	0	0			0	0	0	0	0
	0.0620269	1	0.634188	0.46952	0.455606	0.631746	1	0	0.563858	0.378551	0.469141	0	0.905006	0.128571	0.583691	0.765079	0.0322209	0.453222	1	1	0.0757787			0	0	0	0	0.000976801	0	0			0	0	0	0	0	0	0	0	0	0			0	0	0	0	0
	0.0923077	0.492796	0.66398	0.193256	0.437341	0.189011	0.889892	0.123213	0.821978	0.679872	0.409091	0.0263158	0.982662	0.0245847	0.821352	0.765079	0.28155	1	0.641748	0.620757	0.317992			0	0	0	0	0	0	0			0	0	0	0	0	0	0	0	0	0			0	0	0	0	0
	0.520635	0.492796	1	0.0220493	0.18417	0.0713065	0.639591	0.393976	1	1	0.552544	0	0.988767	0.177409	1	0.91453	0.52896	1	0.470227	0.617338	0.60623			0	0	0	0	0	0	0			0	0	0	0	0.00076599	0	0	0	0	0			0.0004884	0	0	0	0
	0.807326	0.207814	0.684737	0	0.00507357	0.0422466	0.269254	0.643748	0.623932	0.0984394	0.349458	0.201452	1	0.241528	0.829936	1	1	0.971488	0.455987	0.0456654	0.380288			0	0	0	0	0	0	0			0	0	0	0	0	0	0	0	0	0			0	0	0	0	0
	1	0.298413	0.601221	0	0	0.0344322	0.120939	1	0.134066	0.0412165	0.273561	1	0.932601	0.0232558	0.594421	0.969475	0.97967	0.855658	0.10712	0.191697	0.584844			0	0	0	0	0	0	0			0	0	0	0	0	0	0	0	0	0			0	0	0	0	0
	1	0.63956	0.495726	0	0	0	0.0917569	0.64679	0	0.117647	0.273561	0.675136	0.515018	0.0511628	0.406116	0.971673	0.589183	0.790912	0	0.237118	0.396095			0	0	0	0	0	0	0			0	0	0	0	0	0	0	0	0	0			0	0	0	0	0
	0.822711	0.6442	0.316972	0	0	0	0.0105295	0.602677	0	0.0912365	0.140951	0.215971	0.207814	0.0491694	0.297747	0.496459	0.221327	0.257796	0	0.000976801	0.507671			0	0	0	0	0	0	0			0	0	0	0	0	0	0	0	0	0			0	0	0	0	0
	0.177778	1	0.245421	0	0	0	0	0.257986	0	0.47419	0.0984153	0.0117967	0.171673	0.0634551	0.438305	0.16044	0.0398926	0.00594001	0	0	0.696885			0	0	0	0	0	0	0			0	0	0	0	0	0	0	0	0	0			0	0	0	0	0
	0.0454212	1	0.0744811	0	0	0	0	0.266504	0	0.00360144	0.237698	0	0.0800977	0.00963455	0.0987124	0	0	0	0	0	0.285449			0	0	0	0	0	0	0			0	0	0	0	0	0	0	0	0	0			0	0	0	0	0
	0.0539683	1	0.0002442	0	0	0	0	0.0264679	0	0	0.318182	0	0	0	0	0	0	0	0	0	0.0120874			0	0	0	0	0	0	0			0	0	0	0	0	0	0	0	0	0			0	0	0	0	0
	0.119658	1	0	0	0	0	0	0	0	0	0.110926	0	0	0	0	0	0	0	0	0	0			0	0	0	0	0	0	0			0.0212168	0	0	0	0	0	0	0	0	0			0	0	0	0	0
	0.259096	0.883761	0.0039072	0	0	0	0		0	0	0.183486	0	0	0	0	0	0	0	0	0	0			0	0	0	0	0	0	0			0.0882995	0	0	0	0	0	0	0	0	0			0	0	0	0	0
													0	0	0	0	0		0	0	0			0	0	0	0	0	0	0			0	0		0	0		0	0	0	0			0	0	0	0	0
	16 min																							16 min									16 min												16 min
	0.0996337	0.0959707	0.0105006	0.217241	1	0	0.204634	0	1	0.464714	0.0160226	0	0.0586081	0	0	0	0.742063	0.5286	0	0.372917	0			0.0529644	1	0.0437118	0.0253467	0	0.074178	0.553535			0.827728	0.699145	0	0.49304	1	0.859829	0.1	1	0	0			0.166545	0.209035	0.828571	0.871676
	0.0996337	0.0249084	0.130891	0.287931	1.07212	0	0.694252	0	0.613439	0.464714	0.0160226	0	0.0905983	0	0	0	0.753968	0.5286	0	1	0.0276091			0.0529644	1	0.152381	0.0253467	0	0.104651	0.761514			1	0.591453	0	0.717705	0.607637	1	0.0574074	0.928289	0	0			0.166545	0.13602	0.828571	0.771941
	0.182418	0.0253968	0.110134	0	0.364075	0	0.496238	0	0.46693	0.87217	0.0320452	0	0.0371184	0	0	0	0.574315	0.687554	0	0.702604	0.183876			0.162055	1	0.326252	0.122429	0	0.0757819	0.862423			0.91704	1	0.0311284	0.942369	0.133094	1	0.0185185	0.755389	0	0.208645			0.283028	0.326007	1	0.679521
	0.292063	0.0964591	0.0813187	0	0.0442359	0	0.638279	0	0.534124	0.604527	0.0292177	0	0.0107448	0	0	0	0.510823	0.49497	0.062594	0.703646	0.0651574			0.437945	0.739194	0.475458	0.317073	0	0.0400962	0.654444			0.582586	1	0.977432	1	0.0464859	1	0	0.432468	0	0.188367			0.474725	0.985836	0.871125	0.682181
	0.245421	0.0989011	0.257875	0	0.0187668	0	0.297322	0	0.361001	0.113182	0.0815269	0	0.0107448	0.085443	0	0	0.6057	0.194884	0.0996088	0.384896	0			0.199209	0.132601	0.457143	0.520325	0	0.0400962	0.481666			0.67003	1	0.977432	1	0.0464859	1	0.237037	0.447866	0.0261294	0			0.82149	0.985836	0.394833	1
	0.298413	0.0459096	0.372894	0	0.212064	0	0.058381	0	0.0682477	0.164669	0.438737	0	0	0.390679	0	0	0.487734	0.0112101	0.0541679	0.205208	0.0254003			0.517787	0.226618	0.635165	0.252989	0	0	0.363743			0.303812	0.986569	0.810895	1	0.34228	1	0.194444	0.0589529	0.0400488	0			1	1	0.181763	0.851064
	0.270085	0.117705	0.622222	0	0.330563	0	0.098706	0.010929	0.0147563	0.225921	0.500943	0	0	0.587169	0	0.0371184	0.411255	0.0204082	0.00722239	0.319271	0.26836			1	0.177534	0.656166	0.252511	0	0	0.515694			0.119955	1	0.424903	1	0.426121	0.761661	0.464815	0.08359	0.132845	0			1	1	0.164742	0.694814
	0.489621	0.125763	0.663736	0	0.265416	0	0.0469455	0.0227207	0.0113307	0.135375	0.46607	0	0	0.399022	0	0.106716	0.454545	0.0204082	0	0.0786458	0.12148			0.76996	0.028083	1	0.13056	0	0.0188452	0.641537			0.195441	1	1	1	0.50166	0.69011	0.388889	0.0717114	0.157753	0			1	1	0.616413	0.726729
	0.620513	0.120879	0.711111	0	0.325469	0	0.0996088	0.268335	0.0113307	0.0914336	0.583412	0	0	0.144707	0	0.0656899	0.471501	0.0431158	0	0.353125	0.170072			0.336759	0.0583639	0.929182	0.0789096	0	0.042502	0.785568			0.363976	1	0.773541	0.747253	0.504151	0.560195	0.325926	0.122745	0.262515	0.0923159			1	1	0.647416	0.454787
	0.659829	0.120879	0.335043	0	0.0576408	0	0.324707	0.413863	0.125165	0.0488238	0.583412	0	0.0322344	0.121692	0	0.0820513	0.521284	0.0572003	0	0.214583	0.122032			0.173913	0.0442002	0.695726	0	0	0.994787	1			0.126308	1	0.245136	0.716484	0.323188	0.453236	1	0.161461	0.262515	0.419424			1	1	0.392401	0.361702
	0.631502	0.203907	0.162637	0	0.00911528	0	0.508276	0.12971	0.198946	0.00710164	1	0	0.0896215	0.0917722	0.0794937	0.0114774	0.661616	0.118137	0.0213662	0.084375	0.00938708			0.142292	0	0.477411	0	0	1	0.677618			0.219731	0.920147	0.00544747	0.660562	0.162977	0.379243	0.640741	0.128025	0.590232	0.848986			1	0.862759	0.187538	0.229388
	0.361172	0.134066	0.237607	0	0.0351206	0	0.89678	0.129134	0.379447	0.00577008	0.886428	0	0	0.061565	0.0627848	0	0.611472	0.0396666	0.0325008	0.901042	0			0.139921	0	0.590232	0	0.0002442	0.937049	0.405104			0.446562	0.920147	0	0.660562	0.0517432	0.27619	0.696296	0.150902	1	1			1	0.862759	0.0969605	0.224734
	0.318437	0.121123	0.340415	0	0.296783	0	0.255492	0	0.157049	0.00355082	0.798303	0	0	0.00489068	0.0136709	0	0.511544	0.0112101	0.00631959	0.632812	0			0.0711462	0.0656899	0.250794	0	0.0185592	0.782277	0.112936			0.504111	0.879609	0	0.569719	0	0.149451	0.696296	0.154861	1	0.029349			1	0.855189	0.118541	0.238697
	0.142613	0.0505495	0.54652	0.0137931	0.457641	0	0.378273	0.0100661	0.0561265	0.0217488	0.81197	0	0.014652	0	0.00708861	0	0.33153	0.0462777	0.0027084	0.65625	0			0.0189723	0	0.0417582	0	0.0715507	0.096231	0.174245			0.325112	0.424908	0.0723735	0.409768	0.00691754	0.0593407	0.466667	0.188297	1	0			1	0.476923	0.116413	0.210771
	0.137485	0.0380952	0.271551	0	0.383378	0	0.0947939	0	0.0500659	0.0155348	0.510368	0	0.0456654	0	0	0	0.199134	0	0.0162504	0.245833	0			0	0	0.018315	0.100909	0.0715507	0	0.244647			0.0889387	0.286691	0.568872	0.409768	0.00110681	0.119414	0.05	0.00131984	1	0			1	0.476923	0.0659574	0.15492
	0.144078	0.0222222	0.199756	0	0.310724	0	0.264219	0	0.0118577	0	0.0579642	0	0.00537241	0	0	0	0.117244	0	0.0508577	0.0171875	0			0.0055336	0	0.0205128	0.549498	0.247619	0	0.232326			0.0964126	0.32967	0.264591	0.382662	0.000830105	0.0735043	0	0.0219974	1	0			1	0.712576	0.0899696	0.09375
	0.207814	0.0884005	0.100122	0	0.0391421	0	0.284382	0	0.00527009	0	0	0	0	0	0	0	0.260101	0.0842196	0.0956967	0	0			0	0	0.101587	0.822095	1	0	0.393957			0.127803	0.520391	0.0747082	0.826129	0.00553403	0.030525	0	0	1	0.00480256			1	0.484737	0.101824	0.474069
	0.369719	0.0884005	0.0739927	0	0.00268097	0	0.284382	0	0	0	0	0	0	0	0	0	0.428211	0.34349	0.0153476	0.00416667	0			0	0	0.357021	0.835007	1	0	0.261367			0.0112108	0.234921	0.0972763	0.794383	0.00138351	0.0129426	0.00185185	0.0431148	0.920635	0.0090715			1	0.652259	0.087234	0.367021
	0.536996	0.412943	0.0659341	0	0	0	0.295516	0	0.00131752	0	0.00377003	0	0	0.000863061	0	0	0.428211	0.142282	0	0.0385417	0			0	0.0525031	0.157753	0.436633	0.831746	0	0.35641			0	0.0041514	0.0249027	0.794383	0.0124516	0.0249084	0	0	0.901587	0.1254			1	0.652259	0.0580547	0.295878
	0.937241	0.812698	0.0659341	0	0	0	0.335239	0	0	0	0	0	0	0	0	0	0.41847	0.283702	0	0.146354	0			0	0.0671551	0.139927	0.166906	0.0034188	0	0.292168			0	0	0.335409	0.528205	0.00664084	0.003663	0	0.00263968	1	0.459979			1	1	0.0106383	0.242686
	0.898413	0.655922	0.0021978	0	0	0	0.418598	0.0181191	0	0	0.031574	0	0.00927961	0	0	0	0.285714	0.0911181	0	0.448958	0			0	0	0.0927961	0.585844	0.000976801	0	0.195659			0	0	0.945525	0.1221	0.0174322	0.000732601	0	0.0189177	1	0.335112			1	0.925031	0	0.205452
	0.505495	0.74188	0.021978	0	0	0	0.397833	0.113028	0	0	0	0	0	0	0	0	0.146465	0.063524	0	0.452083	0			0	0	0	0.95935	0	0	0.0184805			0.00822123	0	0.33463	0.1221	0.0517432	0.0029304	0	0.0281566	1	0.335112			1	0.925031	0.0316109	0.15359
	0.0739927	0.13431	0.034188	0	0.00241287	0	0.50978	0.208513	0	0	0	0	0	0	0	0	0.127706	0.108364	0	0.875521	0			0	0	0	1	0.0188034	0	0.0184805			0.00822123	0	0.0171206	0.160928	0.0517432	0.00586081	0	0	1	0.0885806			1	0.495726	0.075076	0.169548
	0.0556777	0.103297	0.023199	0	0.129491	0	0.343063	0.242163	0	0.0523746	0.0645617	0	0	0	0	0	0.0588023	0.0103478	0	0.822917	0			0	0	0	0.603539	0	0	0.00293341			0	0.002442	0	0.352869	0.089098	0.0432234	0	0	1	0			0.258364	0.0898657	0.268997	0.364362
	0.386569	0.115995	0	0.155172	0.256032	0	0.0692146	0.555364	0	0.276964	0.336946	0	0.0327228	0	0	0	0.0227273	0.126761	0	0.2	0			0	0	0	0.312769	0.0029304	0	0			0	0.0029304	0	0.352869	0.121195	0.0429792	0	0	1	0			0.0822955	0.0898657	0.544377	0.388298
	0.459585	0.24591	0.00781441	0.324138	0.00697051	0	0	0.242163	0.000527009	0.411451	0.35344	0	0.206838	0	0	0.00586081	0.0227273	0.0103478	0	0	0.118167			0	0	0	0.254902	0	0	0			0	0	0	0.169475	0.021306	0	0	0	1	0			0.0319902	0.334554	0.56231	0.310505
	0.498413	0.716484	0.0495726	0.6	0	0	0.0556726	0.197297	0	0.0714603	0.35344	0	0.277411	0	0	0.034188	0	0	0	0	0.465489			0	0	0	0.132951	0	0	0			0	0	0	0.187546	0.168511	0	0	0	0.909158	0			0.0442002	0.794383	0.488146	0.291223
	0.32381	0.794628	0.0471306	0	0	0	0	0.117918	0	0	0.00895382	0	0.17851	0	0	0.0517705	0	0	0	0	0.289895			0	0	0	0.0707795	0	0	0			0	0	0	0.172894	0.228832	0.0112332	0	0	0.149206	0			0.0647131	0.407814	0.394225	0.240027
	0.0837607	0.573871	0.00854701	0	0.114745	0.0105006	0.0318989	0.156744	0	0.00355082	0	0	0	0	0	0.0283272	0.00396825	0.0241449	0	0	0			0	0	0	0	0	0	0			0	0	0	0.172894	0.163807	0.025641	0	0	0.100611	0			0.0197802	0.407814	0.0741641	0.107713
	0.0412698	0.573871	0.0034188	0	0.146381	0.0188034	0	0.0649986	0	0.00621394	0	0	0	0	0	0.0002442	0.138889	0.105778	0	0	0			0	0	0	0	0.00659341	0	0			0	0	0	0.0188034	0.163807	0	0	0	0.100611	0			0.0129426	0.0881563	0	0.113697
	0.03663	0.0820513	0	0	0.0836461	0	0	0	0	0	0	0	0.0151404	0	0	0	0.335498	0.302673	0	0	0			0	0	0	0	0	0	0			0	0	0	0	0.0625346	0	0	0	0.362149	0			0.106716	0.0246642	0	0.0485372
	0	0.0573871	0	0	0	0	0	0	0	0.00310697	0	0	0.213919	0	0	0	0.328644	0.302673	0	0.0432292	0			0	0	0	0	0	0	0			0	0	0	0	0.00221361	0	0	0	0.75873	0			0.0737485	0.0246642	0	0
	0	0.10696	0	0	0	0	0	0	0	0.0284066	0	0	0.13895	0	0	0	0.185786	0.0937051	0	0.165625	0			0	0	0	0	0	0	0			0	0	0	0.0568987	0	0	0	0	0.859829	0			0.0918193	0.0485958	0	0
	0.00781441	0.118926	0	0	0	0.137485	0	0	0.00500659	0.0266312	0	0	0.0964591	0	0	0	0.0328283	0.0356424	0	0.277604	0			0	0	0	0	0	0	0			0	0	0	0.0288156	0	0	0	0	0.358974	0			0.043956	0.031746	0	0
	0.0002442	0.269841	0	0	0	0.0605617	0	0	0.0374177	0.05415	0	0	0	0	0	0	0	0.0500144	0	0.0255208	0			0	0	0	0	0	0	0			0	0	0	0.0380952	0	0	0	0	0.0808303	0			0	0.00586081	0	0
	0	0.584127	0	0	0	0.00781441	0	0	0	0.0355082	0	0	0	0	0	0.0175824	0	0.104915	0	0	0			0	0	0	0	0	0	0			0	0	0	0.0380952	0	0	0	0	0.117949	0			0	0.00586081	0	0
	0	0.395604	0	0.15	0	0	0	0	0	0	0	0	0	0	0	0.0175824	0	0.0767462	0	0	0			0	0	0	0	0	0	0			0	0	0	0.0246642	0.00442723	0	0	0	0.119902	0			0	0	0	0.0212766
	0.0034188	0.395604	0	0.92931	0	0.00830281	0	0	0	0	0	0	0	0	0	0.140659	0	0.0284565	0	0	0			0	0	0	0	0	0	0			0	0	0	0	0	0	0	0	0.0312576	0			0	0	0	0
	0	0.143346	0	0.72931	0	0	0	0	0	0	0	0	0	0	0	0.0793651	0	0.0284565	0	0	0			0	0	0	0	0	0	0			0	0	0	0	0	0	0	0	0.0673993	0			0	0	0	0
	0	0.150916	0	1	0	0.138217	0	0	0	0	0	0	0	0	0	0.0793651	0	0.149468	0	0	0			0	0	0	0	0.00683761	0	0			0	0	0	0.000732601	0	0	0	0	0	0			0	0	0	0
	0	0.311844	0	0.153448	0	0.321856	0	0	0	0	0	0	0	0	0	0.0029304	0	0.194596	0	0	0			0	0	0	0	0	0	0			0	0	0	0.00634921	0	0	0	0	0	0			0.0019536	0	0	0
	0.0105006	0.531136	0	0	0	0.333333	0	0	0	0	0	0	0	0	0	0	0	0.289738	0	0	0			0	0	0	0	0	0	0			0	0	0	0.00634921	0	0	0	0	0.0139194	0			0	0	0	0
	0.232479	0.49475	0	0	0	0.0525031	0	0	0	0	0	0	0	0	0.0531646	0	0	0.263007	0	0	0			0	0	0	0	0.00610501	0	0			0	0	0	0	0	0	0	0	0	0			0	0	0	0
	0.155311	0.329915	0	0	0	0.0014652	0	0	0	0	0	0	0	0	0.0577215	0	0	0.135671	0	0	0			0	0	0	0	0.002442	0	0			0	0	0	0	0.00747095	0	0	0	0	0			0	0	0	0
	0	0.217338	0.028083	0	0	0	0	0	0	0.00665779	0	0	0.0014652	0	0.200506	0	0	0.135671	0	0	0			0	0	0	0	0.0019536	0	0			0	0	0	0	0	0	0	0	0	0			0	0	0	0
	0	0.574359	0.0112332	0	0	0	0	0	0	0	0	0	0.039072	0	0.189873	0	0	0.174188	0	0	0			0	0	0	0	0.001221	0	0			0	0	0	0	0.00691754	0	0	0	0.00634921	0			0	0	0	0
	0	0.467888	0	0	0	0	0	0	0	0	0	0	0.039072	0	0	0	0	0.0477149	0	0	0			0	0	0	0	0	0	0			0	0	0	0	0	0	0	0	0.00634921	0			0	0	0	0
	0	0.462027	0	0	0	0	0	0	0	0	0.0117813	0	0.0339438	0	0	0	0	0.0807703	0	0	0			0	0	0	0	0	0	0			0	0	0	0	0	0	0	0	0	0			0	0	0	0
	0	0.668376	0	0.194828	0	0.0383394	0	0	0	0	0	0	0.123321	0	0	0	0	0.0528888	0	0	0.0248482			0	0	0	0	0	0	0			0	0	0	0	0	0	0	0	0	0			0	0	0	0
	0	0.603907	0	0	0	0.410501	0	0	0	0	0.465598	0	0.101099	0.0169735	0	0	0	0.375683	0	0	0.0629486			0	0	0	0	0	0	0			0	0	0	0	0	0	0	0	0	0			0	0	0	0
	0	0.65348	0	0.05	0.0225201	0.743834	0	0	0	0	0.602262	0	0.133333	0	0	0	0	0.498707	0	0	0.0287134			0	0	0	0	0	0	0			0	0	0	0	0	0	0	0	0	0			0	0	0	0
	0.00634921	0.764591	0	0	0	1	0	0	0	0	0.602262	0	0.0700855	0	0	0	0	0.559356	0	0	0			0	0	0	0	0	0	0			0	0	0	0	0	0	0	0	0	0			0	0	0	0
	0.0029304	0.523321	0.0156288	0	0	1	0	0	0	0	0.113101	0	0.0429792	0	0.0562025	0.0236874	0	0.279391	0	0	0			0	0	0	0	0	0	0			0	0	0	0	0.000276702	0	0	0	0	0			0	0	0	0
	0	0.517705	0.0520147	0	0.0450402	1	0	0	0	0	0.0141376	0	0.120879	0.00201381	0.336203	0.0808303	0	0.388043	0.0297924	0.00104167	0			0	0	0	0	0	0	0			0	0	0	0	0	0	0	0	0	0			0	0	0	0
	0.0261294	0.201709	0.419048	0	0.147721	1	0	0	0	0.0288504	0.157399	0	0.0351648	0.0103567	0.336203	0.020757	0	0.129348	0.0252784	0.0932292	0			0	0	0	0	0	0	0			0	0	0	0	0	0	0	0	0	0			0	0	0	0
	0.159219	0.982173	0.298901	0.05	0.195979	1	0	0	0.0158103	0	0.19934	0	0.119658	0	0.62481	0.023199	0	0.219316	0.13542	0.181771	0.124793			0	0	0	0	0	0	0			0	0	0	0	0.00470393	0	0	0	0	0			0	0	0	0
	0	1	0.298901	0.318966	0.195979	1	0.0138429	0	0.0289855	0.00532623	0.256833	0	0.276679	0.0327963	0.503797	0	0	0.324806	0.0996088	0.417708	0.183876			0	0	0	0	0	0	0			0	0	0	0	0	0	0	0	0	0			0	0	0	0
	0	1	0.413187	0.855172	0.0340483	1	0.201324	0	0.0242424	0.00532623	0.580584	0	0.279365	0.540564	0.290633	0	0.00324675	0.382294	0.166115	0.355208	0.414688			0	0	0	0	0	0	0			0	0	0	0	0	0	0	0	0	0			0	0	0	0
	0	1	0.650305	0.731034	0.0597855	1	0.433042	0	0.0189723	0.00887705	0.562205	0	0.499389	1	0.219747	0.0014652	0	0.325956	0.28709	0.697396	0.859746			0	0	0	0	0.0002442	0	0			0	0	0	0	0	0	0	0	0	0			0	0	0	0
	0.000976801	1	1	0.834483	0.189276	1	0.433042	0	0.361792	0.0248557	0.562205	0	0.55409	0.574511	0.166582	0.0100122	0	0.204082	0.268131	0.841146	0.766427			0	0	0	0	0.0014652	0	0			0	0	0	0	0	0	0	0	0	0			0	0	0	0
	0.001221	0.798046	1	0.834483	0.317426	1	0.620223	0	0.361792	0.278739	0.882658	0	0.442735	0.333717	0.293671	0.0737485	0.00468975	0.358724	0.933795	0.438021	0.33407			0	0	0	0	0.0117216	0	0			0	0	0	0	0	0	0	0	0	0			0	0	0	0
	0.243468	0.916728	0.793895	0.774138	0.361126	1	1	0.0069025	0.695125	0.641811	0.760132	0	0.294505	0.212601	0.31443	0.17558	0	0.510492	1	0.246354	0.295969			0	0	0	0	0	0	0			0	0	0	0	0	0	0	0	0	0			0	0	0	0
	0.686203	1	0.791941	0.655172	0.378552	1	0.856154	0.217716	0.799736	0.454949	0.651272	0	0.477411	0.184407	0.555949	0.487912	0	0.701064	0.790551	0.0458333	0.348978			0	0	0	0	0	0	0			0	0	0	0	0	0	0	0	0	0			0	0	0	0
	1	1	1	0.481034	0.339946	1	0.463136	0.6218	0.955204	1	0.504713	0	0.835653	0.152474	0.687089	0.487912	0	1	0.606982	0.06875	0.413584			0	0	0	0	0	0	0			0	0	0	0	0.00719424	0	0	0	0	0			0	0	0	0
	1	0.58315	1	0.139655	0.0761394	0.674725	0.265423	1	0.783136	0.662228	0.426956	0	1	0.0166858	0.703797	1	0.164141	0.900834	0.334036	0.211458	0.672004			0	0	0	0	0	0	0			0	0	0	0	0	0	0	0	0	0			0	0	0	0
	1	0.58315	0.744322	0.0586207	0.00643432	0.212698	0.14836	0.952258	0.227404	0.235686	0.310556	0	1	0	0.418228	1	0.546537	0.873527	0.0126392	0.247396	1			0	0	0	0	0	0	0			0	0	0	0	0	0	0	0	0	0			0	0	0	0
	1	0.751404	0.271062	0.0431034	0	0.955067	0.0433343	0.840955	0.0345191	0.142477	0.482092	0.929847	1	0.00143843	0.540253	1	1	0.762863	0	0.161979	0.649365			0	0	0	0	0	0	0			0	0	0	0	0	0	0	0	0	0			0	0	0	0
	1	0.932601	0.273016	0	0	0.232967	0.000601866	0.167098	0	0.00399467	0.482092	0.41199	1	0.0365362	1	0.768742	0.770924	0.757976	0.0111345	0.0161458	0.690226			0	0	0	0	0	0	0			0	0	0	0	0	0	0	0	0	0			0	0	0	0
	0.630525	0.532601	0.270574	0	0	0	0	0	0	0	0.255419	1	0.820024	0.0750863	0.572658	0.111111	0.397908	0.757976	0.0607884	0.0447917	0.676974			0	0	0	0	0.0041514	0	0			0	0	0	0	0	0	0	0	0	0			0	0	0	0
	0.446642	1	0.122344	0.00689655	0	0	0	0	0	0	0.0956645	0.0739796	0.184371	0.0244534	0.811646	0.0703297	0.0505051	0.0169589	0	0.0416667	0.394809			0	0	0	0	0.0041514	0	0			0	0	0	0	0	0	0	0	0	0			0	0	0	0
	0.444689	1	0.0210012	0	0	0	0	0	0	0	0.0160226	0	0.04884	0	0.286076	0.00610501	0	0	0	0.00520833	0.0756488			0	0	0	0	0	0	0			0	0	0	0	0	0	0	0	0	0			0	0	0	0
	0.104274	0.636142	0.02442	0.0413793	0	0	0	0	0	0	0.0113101	0	0.04884	0	0	0.00732601	0	0	0	0	0			0	0	0	0	0	0	0			0	0	0	0	0	0	0	0	0	0			0	0	0	0
	0.0544567	0.354823	0	0	0	0	0	0	0	0	0.000471254	0	0	0	0	0.0625153	0	0	0	0	0			0	0	0	0	0	0	0			0	0	0	0	0	0	0	0	0	0			0	0	0	0
	0.101343	0.440293	0	0	0	0	0		0	0	0	0	0	0	0	0	0	0	0	0	0			0	0	0	0	0	0	0			0	0	0	0	0	0	0	0	0	0			0	0	0	0
													0	0	0	0	0		0	0	0			0	0	0	0	0	0	0			0	0		0	0		0	0	0	0			0	0	0	0
[truncated: 4 more columns]
